# Supplementary material for: Mucosa-like differentiation of head and neck cancer cells is inducible and drives the epigenetic loss of cell malignancy
Source: Cell Death Dis. 2024 Oct 2;15(10):724. doi: 10.1038/s41419-024-07065-y (PMC11446932; doi:10.1038/s41419-024-07065-y)
Supplement: Supplementary file 2 — Supplementary tables [file 41419_2024_7065_MOESM2_ESM.xlsx]

## Sheet: S1.
Supplementary Table S1: Patient characteristics
Patient #	Sex	Age	Tumor Type	Location
P1	male	77	HNSCC	Oropharynx / Tonsil	HPV-negative
P2	female	80	HNSCC	Tongue base	HPV-negative
P3	female	61	HNSCC	Oropharynx / Tonsil	HPV-negative
P4	female	58	HNSCC	Oropharynx	HPV-negative
P5	male	84	Basaloid HNSCC	Hypopharynx	HPV-negative
P6	male	85	HNSCC	Hypopharynx	HPV-negative
P7	male	76	HNSCC	Larynx	HPV-negative

## Sheet: S2.
Supplementary Table S2: Taq information of the differential peak analysis of the ATAC-Seq
Patient 1
	PNEU01	PNEU02	PNEU03	CFM01	CFM02	CFM03
Unique Positions	36414951	33438477	33019027	10514338	8154687	17721529
Average	3.42908e+07			1.21302e+07
	PNEU Varianz	3427940000000		CFM Varianz	24839300000000
	PNEU STDEV	1.85147e+06		CFM STDEV	4.98391e+06
Ratio PNEU/CFM	64.6256	%
P value	0.002
P value summary	**
Patient 2
	PNEU01	PNEU02	PNEU03	CFM01	CFM02	CFM03
Unique Positions	36674624	36674624	33108646	6781089	21146218	15634479
Average	3.5486e+07			1.45206e+07
	PNEU Varianz	4.23873e+12		CFM Varianz	5.25198e+13
	PNEU STDEV	2.05882e+06		CFM STDEV	7.24705e+06
Ratio PNEU/CFM	59.0807	%
P value	0.0085
P value summary	**

## Sheet: S3.
Supplementary Table S3: Genome peak distribution of the ATAC-Seq from patient 1 and patient 2
	Peak distribution of undifferentiated patient 1 cancer cells	Peak distribution of differentiated patient 1 cancer cells	Peak distribution of undifferentiated patient 2 cancer cells	Peak distribution of differentiated patient 2 cancer cells
Promoter (<= 1kb)	0.1068	0.1873	0.0999	0.2047
Promoter (<= 1-2kb)	0.0462	0.046	0.0516	0.0455
1st Intron	0.1257	0.1173	0.1263	0.1087
Other Intron	0.2851	0.2639	0.2825	0.2336
Distal Intergenic	0.3729	0.3252	0.3682	0.3438

## Sheet: S4.
Supplementary Table S4: The differential peak analysis of the ATAC-Seq of patient 1
	Chr	Start	End	Strand	Peak Score	Focus Ratio/Region Size	Annotation	Detailed Annotation	Distance to TSS	Nearest PromoterID	Entrez ID	Nearest Unigene	Nearest Refseq	Nearest Ensembl	Gene Name	Gene Alias	Gene Description	Gene Type	P1_PNEU1_ATAC/ Tag Count in given bp (20332124.0 Total, normalization factor = 1, effective total = 10000000)	P1_PNEU2_ATAC/ Tag Count in given bp (18714432.0 Total, normalization factor = 1, effective total = 10000000)	P1_PNEU3_ATAC Tag Count in given bp (18533685.0 Total, normalization factor = 1, effective total = 10000000)	P1_CFM1_ATAC/ Tag Count in given bp (6168197.0 Total, normalization factor = 1, effective total = 10000000)	P1_CFM2_ATAC/ Tag Count in given bp (4872063.0 Total, normalization factor = 1, effective total = 10000000)	P1_CFM3_ATAC Tag Count in given bp (10256967.0 Total, normalization factor = 1, effective total = 10000000)	input vs. target Log2 Fold Change	input vs. target p-value	input vs. target adj. p-value
chr6-1223	chr6	160238904	160239084	+	10.3	0.803	intron (NM_003058, intron 9 of 10)	MER41B|LTR|ERV1	19827	NM_003058	6582	Hs.436385	NM_003058	ENSG00000112499	SLC22A2	2002-10-01	solute carrier family 22 member 2	protein-coding	0.877032	0.490166	0.499421	3.92631	3.13559	3.68332	4.06918	6.49e-06	2.25e-05
chr6-1328	chr6	160254904	160255084	+	9.63	0.667	intron (NM_003058, intron 2 of 10)	intron (NM_003058, intron 2 of 10)	3827	NM_003058	6582	Hs.436385	NM_003058	ENSG00000112499	SLC22A2	2002-10-01	solute carrier family 22 member 2	protein-coding	1.3291	1.42101	1.43176	3.4726	4.43572	3.05941	2.89526	6.41e-05	0.000150999
chr2-64	chr2	109604684	109604864	+	36.2	0.646	intron (NM_001321509, intron 1 of 10)	intron (NM_001321509, intron 1 of 10)	8893	NM_001321514	151011	Hs.469615	NM_144710	ENSG00000186522	SEPTIN10	2010-09-01	septin 10	protein-coding	1.94127	1.52765	1.20088	5.61166	5.29856	5.507	4.41459	4.74e-16	2.49e-14
chr2-1988	chr2	109562544	109562724	+	9.16	0.629	intron (NM_001321513, intron 8 of 9)	intron (NM_001321513, intron 8 of 9)	51033	NM_001321514	151011	Hs.469615	NM_144710	ENSG00000186522	SEPTIN10	2010-09-01	septin 10	protein-coding	0.930637	0.555374	1.91525	3.41038	3.44926	3.32399	2.76782	0.000322408	0.000579707
chr2-2652	chr2	109467189	109467369	+	7.28	0.667	intron (NM_001099289, intron 8 of 9)	L1ME1|LINE|L1	146388	NM_001321514	151011	Hs.469615	NM_144710	ENSG00000186522	SEPTIN10	2010-09-01	septin 10	protein-coding	1.29271	1.66922	1.03773	3.4068	3.44586	2.81453	2.40935	0.00161262	0.00219431
chr7-2468	chr7	55794589	55794769	+	8.22	0.787	3' UTR (NM_207366, exon 10 of 10)	3' UTR (NM_207366, exon 10 of 10)	68073	NM_207366	346288	Hs.453629	NM_207366	ENSG00000154997	SEPTIN14	2014-09-01	septin 14	protein-coding	-0.591977	-0.531538	-0.524515	3.74254	2.90114	2.36587	6.54381	1.09e-06	4.96e-06
chr14-504	chr14	51547346	51547526	+	16.2	0.74	intron (NR_047477, intron 3 of 3)	intron (NR_047477, intron 3 of 3)	52516	NR_051990	100874185	Hs.578226	NR_047477	ENSG00000258537	FRMD6-AS2	-	FRMD6 antisense RNA 2	ncRNA	-0.365167	-0.297389	-0.289505	3.75945	4.04887	4.30868	7.39412	6.48e-09	5.94e-08
chr4-193	chr4	11913035	11913215	+	19.3	0.734	Intergenic	MLT2B3|LTR|ERVL	129947	NR_162127	113218507		NR_162127		MIR12113	-	microRNA 12113	ncRNA	0.396607	-0.170029	-0.161651	4.29191	4.93667	4.2387	6.7749	6.31e-08	4.24e-07
chr2-77	chr2	114049943	114050123	+	34.7	0.683	Intergenic	Intergenic	-70049	NR_034130	100499194	Hs.662336	NR_034130		LOC100499194	-	uncharacterized LOC100499194	ncRNA	-0.0802949	0.602444	0.612674	5.56176	4.94283	5.38691	6.63034	5.41e-10	6.65e-09
chr2-2089	chr2	217394686	217394866	+	8.22	0.737	intron (NR_026597, intron 8 of 12)	intron (NR_026597, intron 8 of 12)	112043	NR_133642	105373877		NR_133642		DIRC3-AS1	-	DIRC3 antisense RNA 1	ncRNA	-0.554722	-0.494044	-0.486992	2.95077	3.21594	3.13832	6.54921	8.7e-07	4.11e-06
chr11-693	chr11	130847703	130847883	+	15.5	0.72	intron (NR_125383, intron 3 of 5)	MER44C|DNA|TcMar-Tigger	14317	NR_125383	100507431	Hs.375101	NR_125383		LINC02551	-	long intergenic non-protein coding RNA 2551	ncRNA	-0.290221	-0.22103	0.451969	4.09933	4.2469	4.01129	6.44111	3.91e-07	2.06e-06
chr8-927	chr8	62018320	62018500	+	15	0.81	Intergenic	Intergenic	128571	NR_149085	111082988	Hs.521600	NR_149085	ENSG00000254120	LINC02155	-	long intergenic non-protein coding RNA 2155	ncRNA	0.355886	-0.228862	-0.220847	4.0925	3.88975	4.25399	6.439	4.07e-07	2.13e-06
chr10-1384	chr10	1978689	1978869	+	7.28	0.648	Intergenic	Intergenic	35569	NR_040253	282980	Hs.576810	NR_040253	ENSG00000234962	LINC00700	-	long intergenic non-protein coding RNA 700	ncRNA	-0.608371	-0.54967	-0.54285	2.24197	3.41184	2.93548	6.40839	2.23e-06	9.15e-06
chr14-580	chr14	98579284	98579464	+	14.1	0.708	Intergenic	Intergenic	-132239	NR_161367	283598	Hs.448754	NM_182560	ENSG00000176605	C14orf177	-	chromosome 14 open reading frame 177	ncRNA	-0.302582	-0.233713	0.442302	4.09227	4.38733	3.70182	6.39072	5.33e-07	2.69e-06
chr10-1488	chr10	49037328	49037508	+	6.34	0.646	intron (NM_001031746, intron 7 of 7)	MER5A1|DNA|hAT-Charlie	-51831	NR_036182	100422895		NR_036182	ENSG00000264800	MIR4294	-	microRNA 4294	ncRNA	-0.595957	-0.537647	-0.53087	2.89191	3.15346	2.55713	6.35113	2.9e-06	1.15e-05
chr1-1143	chr1	29570171	29570351	+	13.6	0.676	Intergenic	LTR8|LTR|ERV1	-220147	NR_110758	101928460	Hs.434659	NR_110758	ENSG00000230523	LINC01756	-	long intergenic non-protein coding RNA 1756	ncRNA	0.341803	-0.248312	-0.24039	3.76805	4.05665	4.07651	6.32617	7.31e-07	3.54e-06
chr2-3713	chr2	113686550	113686730	+	4.93	0.667	Intergenic	Tigger3b|DNA|TcMar-Tigger	34728	NR_039943	100616208		NR_039943	ENSG00000265429	MIR4782	-	microRNA 4782	ncRNA	-0.629748	-0.575105	-0.568754	2.15883	2.76188	2.8411	6.18385	9.33e-06	3.05e-05
chr20-114	chr20	9555855	9556035	+	20.7	0.712	intron (NM_020341, intron 8 of 10)	MLT1H|LTR|ERVL-MaLR	-40947	NR_109957	101929329	Hs.589878	NR_109957	ENSG00000225988	LAMP5-AS1	-	LAMP5 antisense RNA 1	ncRNA	-0.144268	0.554681	0.564672	4.96321	4.89269	4.64924	6.16094	1.35e-08	1.12e-07
chr3-519	chr3	182389493	182389673	+	24.4	0.689	Intergenic	Intergenic	96779	NR_040105	401103	Hs.591304	NR_040105	ENSG00000241098	LINC01994	-	long intergenic non-protein coding RNA 1994	ncRNA	-0.157039	0.545042	0.554986	4.95308	4.36171	4.92615	6.13722	1.71e-08	1.37e-07
chr11-30	chr11	43920747	43920927	+	57	0.687	TTS (NM_139178)	TTS (NM_139178)	107	NR_038907	100507300	Hs.664588	NR_038907	ENSG00000244926	ALKBH3-AS1	-	ALKBH3 antisense RNA 1	ncRNA	0.659328	1.17346	1.18485	6.25389	6.19169	6.22181	6.11375	2.08e-19	1.9e-17
chr8-1197	chr8	71831414	71831594	+	12.2	0.643	Intergenic	L2c|LINE|L2	-11619	NR_033652	100132891	Hs.137674	NR_033651	ENSG00000235531	MSC-AS1	-	MSC antisense RNA 1	ncRNA	0.303457	-0.300268	-0.292554	3.3381	4.01387	3.75766	6.09807	2.36e-06	9.6e-06
chr12-2794	chr12	92161278	92161458	+	6.1	0.6	intron (NR_135037, intron 3 of 3)	L2a|LINE|L2	15283	NR_135037	101928617	Hs.434392	NR_135036		LOC101928617	-	uncharacterized LOC101928617	ncRNA	-0.641895	-0.590395	-0.584407	2.09386	2.32181	2.76615	6.05446	2.32e-05	6.49e-05
chr3-2171	chr3	23005124	23005304	+	10.8	0.642	Intergenic	Intergenic	197364	NR_136177	100505877	Hs.125904	NR_136176	ENSG00000233153	UBE2E2-AS1	-	UBE2E2 antisense RNA 1 (head to head)	ncRNA	-0.378934	-0.313062	0.381468	4.02338	3.3573	3.52363	6.04697	3.05e-06	1.2e-05
chr3-1733	chr3	68666768	68666948	+	11.7	0.64	Intergenic	Intergenic	166221	NR_135532	105377146	Hs.567895	NR_135532		LOC105377146	-	uncharacterized LOC105377146	ncRNA	0.265278	-0.351271	-0.343726	3.30272	3.0325	4.08915	6.00225	4.2e-06	1.56e-05
chr7-4296	chr7	67779124	67779304	+	5.16	0.774	Intergenic	L1ME3|LINE|L1	-241039	NR_120514	102723427	Hs.583491	NR_120514	ENSG00000225209	LOC102723427	-	uncharacterized LOC102723427	ncRNA	-0.680566	-0.628733	-0.622708	2.72514	2.68255	1.58911	5.99803	3.03e-05	8.1e-05
chr11-1095	chr11	130871686	130871866	+	10.8	0.701	Intergenic	Intergenic	-1529	NR_125382	103611081	Hs.430300	NR_125382	ENSG00000255455	LOC103611081	-	uncharacterized LOC103611081	ncRNA	-0.392645	-0.327358	0.370352	3.70332	3.34292	3.62774	5.96842	4.3e-06	1.59e-05
chr20-540	chr20	42567577	42567757	+	10.6	0.654	intron (NM_133170, intron 7 of 31)	MIRc|SINE|MIR	-117816	NR_110004	101927159	Hs.570383	NR_110004	ENSG00000229042	LOC101927159	-	uncharacterized LOC101927159	ncRNA	0.280017	-0.331812	-0.324231	3.31139	3.58797	3.73297	5.95981	4.51e-06	1.66e-05
chr7-289	chr7	133705711	133705891	+	30.5	0.785	intron (NM_021807, intron 10 of 17)	Tigger7|DNA|TcMar-Tigger	119087	NR_120513	101928861	Hs.675747	NR_120513		LOC101928861	-	uncharacterized LOC101928861	ncRNA	0.540049	0.627737	0.637976	5.37908	5.05082	5.26319	5.95473	2.66e-11	4.64e-10
chr10-781	chr10	6729205	6729385	+	10.3	0.712	Intergenic	Intergenic	-8087	NR_138480	108570035	Hs.568834	NR_138480		LINP1	-	lncRNA in non-homologous end joining pathway 1	ncRNA	0.268356	-0.347106	-0.339537	4.0046	3.58421	2.90858	5.93195	5.64e-06	2e-05
chr4-787	chr4	57788374	57788554	+	9.86	0.746	Intergenic	L2c|LINE|L2	362592	NR_125907	101928851	Hs.555072	NR_125907	ENSG00000248505	LINC02380	-	long intergenic non-protein coding RNA 2380	ncRNA	-0.415715	-0.350868	0.352265	3.99884	3.32989	3.07853	5.90555	6.21e-06	2.17e-05
chr3-2459	chr3	101902140	101902320	+	10.3	0.62	Intergenic	Intergenic	-38629	NR_026934	152225	Hs.376768	NR_026934	ENSG00000214407	LINC02085	-	long intergenic non-protein coding RNA 2085	ncRNA	-0.408089	0.349031	-0.335673	3.30365	3.79239	3.37484	5.88652	6.31e-06	2.2e-05
chrX-470	chrX	45479919	45480099	+	9.63	0.627	Intergenic	L2c|LINE|L2	-25379	NR_104644	101927528	Hs.550772	NR_104644	ENSG00000229563	LINC01204	-	long intergenic non-protein coding RNA 1204	ncRNA	-0.442622	-0.378249	0.331238	2.75514	4.12976	3.22277	5.85464	8.29e-06	2.77e-05
chr4-1993	chr4	123832777	123832957	+	5.4	0.571	intron (NR_027105, intron 4 of 5)	intron (NR_027105, intron 4 of 5)	58603	NR_027106	285419	Hs.535763	NR_027105	ENSG00000249464	LINC01091	-	long intergenic non-protein coding RNA 1091	ncRNA	-0.645317	-0.599013	-0.593623	2.33007	1.74385	2.2973	5.85256	8.95e-05	0.000199432
chr11-1200	chr11	29773768	29773948	+	9.63	0.698	Intergenic	Intergenic	155056	NR_149106	105376606	Hs.577275	NR_149106	ENSG00000255117	LINC02546	-	long intergenic non-protein coding RNA 2546	ncRNA	-0.418499	0.340765	-0.346411	3.68597	3.57221	3.07328	5.8446	7.8e-06	2.63e-05
chr9-3129	chr9	94352390	94352570	+	6.1	0.867	intron (NR_033937, intron 2 of 2)	MER41B|LTR|ERV1	20004	NR_033937	100132077	Hs.679111	NR_033937	ENSG00000232063	LOC100132077	-	uncharacterized LOC100132077	ncRNA	-0.715732	-0.671969	-0.666875	1.90587	0.988797	2.70367	5.84038	0.000151421	0.000309539
chr14-4280	chr14	97771769	97771949	+	5.63	0.619	Intergenic	MLT1H|LTR|ERVL-MaLR	-9028	NR_146447	100132612	Hs.587781	NR_146447	ENSG00000258869	LINC02312	-	long intergenic non-protein coding RNA 2312	ncRNA	-0.662204	-0.616591	-0.611282	1.52331	2.18744	2.46033	5.83264	0.000108289	0.000233781
chr18-220	chr18	45020228	45020408	+	23.7	0.736	intron (NM_015559, intron 4 of 5)	intron (NM_015559, intron 4 of 5)	-50152	NR_036203	100422829		NR_036203	ENSG00000265957	MIR4319	-	microRNA 4319	ncRNA	-0.0779969	0.605103	1.07066	5.29686	5.03409	4.91339	5.80048	1.17e-10	1.71e-09
chr5-1736	chr5	54701258	54701438	+	9.16	0.759	intron (NR_104658, intron 1 of 2)	intron (NR_104658, intron 1 of 2)	1976	NR_104659	102467080	Hs.637409	NR_104658		LOC102467080	-	uncharacterized LOC102467080	ncRNA	0.170853	-0.47642	-0.469164	4.30609	2.08671	2.64391	5.7785	1.6e-05	4.77e-05
chr11-20	chr11	18383810	18383990	+	55.9	0.611	Intergenic	Intergenic	-3887	NR_036116	100423016		NR_036116	ENSG00000264603	MIR3159	-	microRNA 3159	ncRNA	1.08578	1.18321	1.1946	6.09164	6.28647	6.07124	5.7695	4.34e-20	4.55e-18
chr5-503	chr5	56527247	56527427	+	18.3	0.667	intron (NR_161255, intron 4 of 5)	intron (NR_161255, intron 4 of 5)	-45568	NR_104664	102467147	Hs.650177	NR_104664	ENSG00000248727	LINC01948	-	long intergenic non-protein coding RNA 1948	ncRNA	0.42221	-0.138417	0.514576	4.71305	3.95085	4.30554	5.76011	2.29e-07	1.3e-06
chr16-1368	chr16	65572257	65572437	+	9.39	0.782	intron (NR_027755, intron 1 of 8)	intron (NR_027755, intron 1 of 8)	3953	NR_027755	283867	Hs.444774	NM_001101346	ENSG00000261742	LINC00922	-	long intergenic non-protein coding RNA 922	ncRNA	0.246542	-0.376379	-0.36898	3.48155	3.30007	3.20825	5.74481	1.21e-05	3.77e-05
chr1-674	chr1	212179778	212179958	+	18.1	0.73	Intergenic	Intergenic	54868	NR_125983	101929541	Hs.632493	NR_125982	ENSG00000226251	LINC02608	-	long intergenic non-protein coding RNA 2608	ncRNA	0.419726	0.502132	-0.134113	4.39433	3.94363	4.51005	5.72856	2.77e-07	1.53e-06
chr2-1764	chr2	185979194	185979374	+	9.63	0.525	Intergenic	Intergenic	107033	NR_110218	101927217	Hs.130011	NR_110218	ENSG00000237877	LINC01473	-	long intergenic non-protein coding RNA 1473	ncRNA	-0.473706	0.296067	-0.403836	3.24762	2.60289	3.67435	5.72376	1.5e-05	4.51e-05
chr13-870	chr13	97120475	97120655	+	8.92	0.788	Intergenic	Intergenic	59057	NR_125725	103625683	Hs.679591	NR_125725	ENSG00000233124	LINC00456	-	long intergenic non-protein coding RNA 456	ncRNA	-0.573768	0.219361	-0.504994	1.18022	3.89385	3.54601	5.71564	2.06e-05	5.89e-05
chr4-69	chr4	54498693	54498873	+	25.4	0.598	Intergenic	Intergenic	108348	NR_134657	339978		NR_134657	ENSG00000250456	LINC02260	-	long intergenic non-protein coding RNA 2260	ncRNA	0.508047	0.594276	0.604343	4.979	4.79665	4.89658	5.63269	5.46e-10	6.69e-09
chr10-308	chr10	125084277	125084457	+	15.7	0.743	intron (NM_001321013, intron 1 of 9)	intron (NM_001321013, intron 1 of 9)	-51497	NR_036178	100423041		NR_036178	ENSG00000264572	MIR4296	-	microRNA 4296	ncRNA	0.415307	-0.149067	0.506888	4.26378	4.28163	4.12817	5.62547	4.92e-07	2.51e-06
chr2-2022	chr2	150621913	150622093	+	8.22	0.774	Intergenic	Intergenic	-6894	NR_110247	101929282	Hs.126866	NR_110244	ENSG00000224048	LINC02612	-	long intergenic non-protein coding RNA 2612	ncRNA	-0.476981	-0.414647	0.301986	3.6308	2.96746	2.85076	5.61934	2.29e-05	6.43e-05
chr14-2236	chr14	26842178	26842358	+	6.1	0.636	Intergenic	Intergenic	-20148	NR_110033	101927062		NR_110033	ENSG00000257845	LINC02294	-	long intergenic non-protein coding RNA 2294	ncRNA	0.146317	-0.50894	-0.501777	3.42744	3.89445	1.33945	5.61745	3.35e-05	8.82e-05
chr10-963	chr10	6749009	6749189	+	8.92	0.646	Intergenic	MER21C|LTR|ERVL	11717	NR_138480	108570035	Hs.568834	NR_138480		LINP1	-	lncRNA in non-homologous end joining pathway 1	ncRNA	0.174743	-0.470654	-0.463617	2.95214	2.05879	3.72349	5.6097	3.03e-05	8.1e-05
chr14-1543	chr14	22159112	22159292	+	8.22	0.783	Intergenic	MLT2E|LTR|ERVL	273551	NR_148364	105370401	Hs.435144	NR_148361		LOC105370401	-	uncharacterized LOC105370401	ncRNA	0.224913	-0.40497	-0.39772	3.24326	3.2679	3.02594	5.60795	2.3e-05	6.44e-05
chr16-527	chr16	48014891	48015071	+	15.5	0.619	Intergenic	MIR|SINE|MIR	49292	NR_146502	105371238	Hs.743032	NR_146502		LINC02134	-	long intergenic non-protein coding RNA 2134	ncRNA	-0.247055	0.476092	0.485599	4.58185	3.45978	4.19601	5.58637	7.04e-07	3.43e-06
chr5-181	chr5	172361605	172361785	+	32.4	0.657	intron (NM_001017995, intron 7 of 12)	MIRb|SINE|MIR	76098	NR_130933	100288254	Hs.531911	NM_001007542		LOC100288254	-	uncharacterized LOC100288254	ncRNA	0.568431	1.10094	0.666982	5.45419	5.25441	5.18568	5.57887	1.44e-12	3.55e-11
chr10-1380	chr10	25816528	25816708	+	6.57	0.7	Intergenic	Intergenic	117092	NR_120650	101929073	Hs.409816	NR_120650	ENSG00000226304	LOC101929073	-	uncharacterized LOC101929073	ncRNA	-0.48284	-0.420817	0.296994	3.44168	3.25805	2.64633	5.56731	2.88e-05	7.79e-05
chr4-25	chr4	13907457	13907637	+	31.5	0.699	intron (NR_121681, intron 3 of 3)	intron (NR_121681, intron 3 of 3)	-204421	NR_033931	152742	Hs.135435	NR_033931	ENSG00000248698	LINC01085	-	long intergenic non-protein coding RNA 1085	ncRNA	0.565041	1.09818	0.663396	5.25165	5.33681	5.18205	5.53584	2.35e-12	5.54e-11
chr10-1155	chr10	76583689	76583869	+	8.22	0.741	Intergenic	HAL1b|LINE|L1	-304265	NR_120655	101929328	Hs.664552	NR_120655	ENSG00000236467	KCNMA1-AS1	-	KCNMA1 antisense RNA 1	ncRNA	0.179271	-0.464472	-0.457471	3.39556	2.0567	3.26899	5.53289	3.91e-05	0.00010007
chr12-983	chr12	58310955	58311135	+	14.6	0.63	Intergenic	Intergenic	223153	NR_135022	105369785	Hs.539353	NR_135022	ENSG00000257541	LINC02403	-	long intergenic non-protein coding RNA 2403	ncRNA	0.861723	-0.183752	-0.175634	4.24298	4.2596	3.82743	5.53069	9.74e-07	4.52e-06
chr13-93	chr13	30829248	30829428	+	30.8	0.704	Intergenic	LTR16B1|LTR|ERVL	26132	NR_047012	100874158	Hs.577982	NR_047012	ENSG00000237879	LINC00398	-	long intergenic non-protein coding RNA 398	ncRNA	-0.0337487	0.638802	1.45243	5.09715	5.33145	5.26576	5.52173	2.92e-12	6.65e-11
chr1-3324	chr1	210792815	210792995	+	7.75	0.783	intron (NM_002238, intron 9 of 10)	intron (NM_002238, intron 9 of 10)	340469	NR_046784	100874296	Hs.737764	NR_046784		KCNH1-IT1	-	KCNH1 intronic transcript 1	ncRNA	-0.500625	0.272086	-0.432969	3.40717	2.55658	2.98744	5.50253	4.09e-05	0.000103784
chr11-1614	chr11	118424816	118424996	+	7.98	0.736	Intergenic	Intergenic	-6091	NR_046369	100131626	Hs.721614	NR_046369		LOC100131626	-	uncharacterized LOC100131626	ncRNA	0.196954	-0.441317	-0.434275	3.40604	2.55533	2.98642	5.50253	4.1e-05	0.000104064
chr3-3998	chr3	106635497	106635677	+	7.75	0.804	Intergenic	MER44C|DNA|TcMar-Tigger	605051	NR_028303	100302640	Hs.648607	NR_028303	ENSG00000242759	LINC00882	-	long intergenic non-protein coding RNA 882	ncRNA	-0.492495	0.278754	-0.424552	2.67785	3.23024	3.14687	5.50152	3.96e-05	0.000101118
chr7-1112	chr7	17600360	17600540	+	14.1	0.634	Intergenic	Intergenic	-41541	NR_110013	101927630	Hs.583400	NR_110013	ENSG00000236039	LOC101927630	-	uncharacterized LOC101927630	ncRNA	-0.273306	0.937225	-0.195947	3.40717	4.53027	4.10073	5.4969	1.24e-06	5.53e-06
chr14-1351	chr14	53391779	53391959	+	8.45	0.629	Intergenic	Intergenic	238515	NR_110062	101927620		NR_110062	ENSG00000258731	LOC101927620	-	uncharacterized LOC101927620	ncRNA	-0.540883	-0.481907	0.246679	2.27138	2.51106	3.58507	5.4712	5.84e-05	0.000139376
chr2-1045	chr2	217370459	217370639	+	14.1	0.677	intron (NR_026597, intron 8 of 12)	intron (NR_026597, intron 8 of 12)	87816	NR_133642	105373877		NR_133642		DIRC3-AS1	-	DIRC3 antisense RNA 1	ncRNA	0.392329	-0.181123	0.482707	4.35492	3.90391	3.82049	5.46535	1.35e-06	5.97e-06
chr4-1147	chr4	14771858	14772038	+	7.75	0.594	intron (NR_126435, intron 2 of 6)	intron (NR_126435, intron 2 of 6)	116221	NR_126435	201853	Hs.551051	NR_126435	ENSG00000248360	LINC00504	-	long intergenic non-protein coding RNA 504	ncRNA	-0.506177	-0.446515	0.274439	2.93843	2.5364	3.25733	5.45584	5.27e-05	0.00012826
chr12-2443	chr12	90211093	90211273	+	7.04	0.646	Intergenic	MER117|DNA|hAT-Charlie	-82135	NR_135018	105369893	Hs.577777	NR_135018		LINC02392	-	long intergenic non-protein coding RNA 2392	ncRNA	-0.580422	0.210379	-0.513762	1.79958	3.84066	2.5872	5.42821	6.77e-05	0.000157962
chr3-1647	chr3	58093907	58094087	+	13.1	0.663	intron (NM_001164318, intron 4 of 45)	L1MD1|LINE|L1	76638	NR_135534	105377105	Hs.613914	NR_135534	ENSG00000244161	FLNB-AS1	-	FLNB antisense RNA 1	ncRNA	0.382393	-0.194461	0.472501	4.34759	4.08002	3.46209	5.41213	1.96e-06	8.18e-06
chr15-73	chr15	39196138	39196318	+	34	0.656	Intergenic	Intergenic	-54441	NR_144508	400360	Hs.376109	NM_207445	ENSG00000175746	C15orf54	-	chromosome 15 open reading frame 54 (putative)	ncRNA	0.583836	0.0915903	1.76355	5.64753	5.66262	5.10785	5.40854	3.68e-14	1.33e-12
chr11-141	chr11	65006927	65007107	+	27.7	0.677	Intergenic	Intergenic	-7096	NR_037650	100528018	Hs.80132	NR_037650	ENSG00000273003	ARL2-SNX15	-	ARL2-SNX15 readthrough (NMD candidate)	ncRNA	0.992229	0.637522	0.647742	4.92358	5.48249	4.92383	5.40513	1.31e-11	2.47e-10
chr21-361	chr21	28142778	28142958	+	7.04	0.736	intron (NR_126012, intron 5 of 5)	THE1D|LTR|ERVL-MaLR	52465	NR_126011	284825	Hs.651529	NR_126010	ENSG00000232079	LINC01697	-	long intergenic non-protein coding RNA 1697	ncRNA	0.181267	-0.461505	-0.454561	3.38444	2.90255	2.3704	5.40173	6.66e-05	0.000155697
chr10-1390	chr10	103527617	103527797	+	6.81	0.604	intron (NM_004210, intron 1 of 5)	MER41B|LTR|ERV1	-10265	NR_120675	102724341	Hs.599425	NR_120675	ENSG00000235470	NEURL1-AS1	-	NEURL1 antisense RNA 1	ncRNA	-0.519972	0.255749	-0.453242	3.38566	2.90384	2.37149	5.40167	6.64e-05	0.00015527
chr11-285	chr11	81030304	81030484	+	20.4	0.828	Intergenic	AluJo|SINE|Alu	-267591	NR_120570	101928944	Hs.547927	NR_120570	ENSG00000255178	LINC02720	-	long intergenic non-protein coding RNA 2720	ncRNA	0.470791	-0.0708871	1.03038	4.75876	4.18329	4.74407	5.37978	6.64e-09	6.07e-08
chr6-136	chr6	151060164	151060344	+	30.8	0.674	intron (NM_001350486, intron 26 of 27)	intron (NM_001350486, intron 26 of 27)	-42421	NR_162145	113219461		NR_162145		MIR12131	-	microRNA 12131	ncRNA	1.02001	1.11482	0.684782	5.69727	5.78894	4.51081	5.33248	2.87e-13	8.46e-12
chr6-354	chr6	134537290	134537470	+	20.7	0.73	intron (NR_125856, intron 1 of 2)	intron (NR_125856, intron 1 of 2)	2625	NR_125856	101928304	Hs.555076	NR_125855		LOC101928304	-	uncharacterized LOC101928304	ncRNA	-0.190573	0.519728	1.00139	5.07077	3.22753	4.667	5.3277	1.77e-08	1.41e-07
chr3-4460	chr3	17891558	17891738	+	5.4	0.667	Intergenic	Intergenic	-70904	NR_161333	339862	Hs.652981	NR_046199		LOC339862	-	uncharacterized LOC339862	ncRNA	-0.61621	-0.557784	0.189085	2.23449	3.80394	1.71296	5.31524	0.000122301	0.000259116
chr5-2284	chr5	86909559	86909739	+	6.57	0.68	Intergenic	Intergenic	162831	NR_105017	100505878	Hs.246405	NR_105017		LINC02059	-	long intergenic non-protein coding RNA 2059	ncRNA	0.147953	-0.503189	-0.496508	1.77497	3.13998	3.06614	5.31242	0.00011354	0.000243342
chr1-1285	chr1	218706205	218706385	+	12.7	0.583	intron (NR_031644, intron 4 of 6)	intron (NR_031644, intron 4 of 6)	196200	NR_146760	440714	Hs.146774	NR_146760	ENSG00000228208	C1orf143	-	chromosome 1 open reading frame 143 (putative)	ncRNA	-0.271309	0.456734	0.46608	3.77587	4.06365	3.79958	5.31221	3.02e-06	1.19e-05
chr7-254	chr7	130363574	130363754	+	31.5	0.73	intron (NM_080385, intron 10 of 12)	intron (NM_080385, intron 10 of 12)	3463	NR_133928	105375504	Hs.436058	NR_133928		LOC105375504	-	uncharacterized LOC105375504	ncRNA	0.576048	0.664525	1.46972	5.92957	4.72804	5.09628	5.29872	3.44e-13	9.9e-12
chr16-95	chr16	50397232	50397412	+	32.9	0.63	Intergenic	L2c|LINE|L2	-2189	NR_146572	105371248		NR_146572	ENSG00000261092	LINC02178	-	long intergenic non-protein coding RNA 2178	ncRNA	1.02705	1.12162	0.692779	5.40028	5.3511	5.28192	5.29401	1.46e-13	4.64e-12
chr11-1951	chr11	112318366	112318546	+	6.34	0.655	intron (NR_126004, intron 2 of 3)	MER89|LTR|ERV1	47707	NR_126004	283140	Hs.651827	NR_126004	ENSG00000250303	LINC02762	-	long intergenic non-protein coding RNA 2762	ncRNA	-0.52389	-0.46563	0.257618	2.61914	3.1651	2.57044	5.28973	0.000108887	0.000234827
chrX-950	chrX	71809944	71810124	+	5.87	0.711	Intergenic	L1M3f|LINE|L1	-25656	NR_034005	441501	Hs.641282	NR_034005		LINC00891	-	long intergenic non-protein coding RNA 891	ncRNA	-0.52389	-0.46563	0.257618	2.61914	3.1651	2.57044	5.28973	0.000108887	0.000234827
chr17-1026	chr17	27226697	27226877	+	12.7	0.756	Intergenic	Tigger3|DNA|TcMar-Tigger	67209	NR_039748	100616277		NR_039748	ENSG00000263583	MIR4522	-	microRNA 4522	ncRNA	0.365995	0.445584	-0.20974	3.76281	3.65603	3.98025	5.27547	3.93e-06	1.48e-05
chr4-169	chr4	106583755	106583935	+	18.8	0.742	Intergenic	UCON51|LTR?|LTR?	150221	NR_147150	105377355	Hs.253188	NR_147150	ENSG00000249613	LINC02173	-	long intergenic non-protein coding RNA 2173	ncRNA	0.472296	0.556078	0.56586	4.43255	4.16975	4.72864	5.27248	1.69e-08	1.36e-07
chrX-1	chrX	150201061	150201241	+	49.5	0.654	Intergenic	Intergenic	-26853	NR_031748	100313839		NR_031748	ENSG00000252454	MIR2114	-	microRNA 2114	ncRNA	1.42949	1.80942	0.788128	6.25082	6.28557	5.65028	5.26615	8.65e-21	1.01e-18
chr7-1334	chr7	54349393	54349573	+	12.7	0.707	non-coding (NR_120515, exon 3 of 3)	non-coding (NR_120515, exon 3 of 3)	18786	NR_120516	102723605	Hs.154626	NR_120515	ENSG00000231427	LINC01445	-	long intergenic non-protein coding RNA 1445	ncRNA	-0.314579	-0.247434	0.918594	3.74845	3.39431	4.0553	5.2465	4.82e-06	1.75e-05
chr19-1661	chr19	37520608	37520788	+	5.16	0.634	intron (NM_001013659, intron 3 of 7)	intron (NM_001013659, intron 3 of 7)	-13611	NR_110723	101927720	Hs.18070	NR_110723	ENSG00000266916	ZNF793-AS1	-	ZNF793 antisense RNA 1 (head to head)	ncRNA	0.157695	-0.490473	-0.483776	2.88626	3.14554	2.05855	5.24094	0.000143215	0.000295036
chr6-2348	chr6	68233705	68233885	+	6.57	0.66	intron (NR_125854, intron 3 of 3)	intron (NR_125854, intron 3 of 3)	96104	NR_125854	101928280	Hs.544560	NR_125854	ENSG00000226497	LINC02549	-	long intergenic non-protein coding RNA 2549	ncRNA	-0.52395	0.244946	-0.460683	2.87144	2.47242	2.73341	5.23689	0.000147587	0.000302387
chr11-343	chr11	94747862	94748042	+	19	0.662	Intergenic	MLT1J2|LTR|ERVL-MaLR	-7597	NR_135094	105369438	Hs.568921	NR_135093	ENSG00000255929	LOC105369438	-	uncharacterized LOC105369438	ncRNA	-0.157735	0.545413	1.02214	4.64106	4.16306	4.47231	5.23264	2.27e-08	1.76e-07
chr15-164	chr15	82160090	82160270	+	24.4	0.671	intron (NM_001040610, intron 14 of 17)	MLT1F|LTR|ERVL-MaLR	71586	NR_120367	101929690	Hs.176109	NR_120367	ENSG00000259518	LINC01583	-	long intergenic non-protein coding RNA 1583	ncRNA	1.32196	-0.00103834	0.616177	4.80988	5.21307	4.73192	5.22924	1.03e-10	1.53e-09
chr2-2	chr2	113240987	113241167	+	77	0.62	TTS (NR_047570)	TTS (NR_047570)	4808	NR_015377	654433	Hs.656660	NR_015377	ENSG00000189223	PAX8-AS1	-	PAX8 antisense RNA 1	ncRNA	1.48164	1.26096	2.48024	6.71	6.57801	6.60276	5.22702	3.17e-31	1.56e-28
chr14-450	chr14	68548224	68548404	+	18.1	0.622	intron (NM_001321818, intron 10 of 10)	(GCCCA)n|Simple_repeat|Simple_repeat	80473	NR_135816	100996664		NR_135816		LOC100996664	-	uncharacterized LOC100996664	ncRNA	0.471603	0.555467	0.565258	4.64871	4.61492	4.08474	5.22425	2.44e-08	1.87e-07
chr10-1615	chr10	76492219	76492399	+	6.34	0.592	intron (NM_001305581, intron 6 of 6)	L1M1|LINE|L1	-395735	NR_120655	101929328	Hs.664552	NR_120655	ENSG00000236467	KCNMA1-AS1	-	KCNMA1 antisense RNA 1	ncRNA	0.164857	-0.47908	-0.472539	2.225	2.82389	2.89125	5.22231	0.000163534	0.000330579
chr4-1754	chr4	54513267	54513447	+	6.1	0.75	Intergenic	Intergenic	93774	NR_134657	339978		NR_134657	ENSG00000250456	LINC02260	-	long intergenic non-protein coding RNA 2260	ncRNA	0.162509	-0.483393	-0.47676	2.59053	3.13371	2.31936	5.21269	0.000160446	0.00032529
chr11-358	chr11	35030766	35030946	+	19.5	0.659	Intergenic	Intergenic	89019	NR_039836	100616437		NR_039836	ENSG00000251862	MIR1343	-	microRNA 1343	ncRNA	0.464122	0.547371	0.55709	4.41947	3.97319	4.65711	5.2009	3.27e-08	2.41e-07
chr1-651	chr1	192974067	192974247	+	16.9	0.719	Intergenic	MIRb|SINE|MIR	-25900	NR_126003	102724954	Hs.243488	NR_126003		LINC01032	-	long intergenic non-protein coding RNA 1032	ncRNA	0.461245	-0.0859727	1.02157	4.53601	4.4715	4.24749	5.19875	3.01e-08	2.23e-07
chr14-2753	chr14	29263094	29263274	+	6.1	0.762	Intergenic	L1MC3|LINE|L1	-477397	NR_135255	105370424	Hs.375809	NR_135255	ENSG00000257056	LINC02282	-	long intergenic non-protein coding RNA 2282	ncRNA	-0.54633	0.22331	-0.484847	2.83147	1.95737	2.86415	5.19319	0.000202628	0.00039548
chr21-441	chr21	38831654	38831834	+	6.34	0.596	Intergenic	Intergenic	-25795	NR_109926	101928398	Hs.122403	NR_109926		LOC101928398	-	uncharacterized LOC101928398	ncRNA	-0.565526	0.209139	-0.503937	1.73618	2.79167	3.01273	5.19243	0.000209304	0.000406173
chr12-601	chr12	122400509	122400689	+	18.1	0.794	TTS (NR_045382)	TTS (NR_045382)	5057	NR_045382	100507066	Hs.624253	NR_045382		CLIP1-AS1	-	CLIP1 antisense RNA 1	ncRNA	0.467591	0.550893	0.560618	4.42112	4.15839	4.53347	5.18767	3.33e-08	2.44e-07
chr6-499	chr6	8085171	8085351	+	17.4	0.806	intron (NM_004280, intron 3 of 3)	AluJb|SINE|Alu	1272	NR_003703	100124533		NR_003703		SCARNA27	-	small Cajal body-specific RNA 27	ncRNA	0.469782	0.553217	0.562959	4.53539	4.32471	4.32518	5.18389	3.28e-08	2.41e-07
chr5-1189	chr5	51810650	51810830	+	11	0.591	Intergenic	Intergenic	-197291	NR_147166	105378960	Hs.639310	NR_147166	ENSG00000248789	LINC02118	-	long intergenic non-protein coding RNA 2118	ncRNA	0.354049	0.433286	-0.225818	3.57172	4.03841	3.55444	5.17633	6.7e-06	2.31e-05
chr1-4187	chr1	8899931	8900111	+	6.34	0.721	Intergenic	MER34A1|LTR|ERV1	21186	NR_038351	100505975	Hs.429843	NR_038351	ENSG00000230679	ENO1-AS1	-	ENO1 antisense RNA 1	ncRNA	0.167958	-0.474412	-0.467912	2.57066	2.81766	2.52462	5.17041	0.000197918	0.00038818
chr3-31	chr3	134427493	134427673	+	67.1	0.676	Intergenic	Intergenic	-10244	NR_039951	100616281		NR_039951	ENSG00000284561	MIR4788	-	microRNA 4788	ncRNA	1.74206	1.84669	1.58654	6.23841	6.64522	6.41857	5.16295	1.45e-27	4.62e-25
chr13-306	chr13	74570131	74570311	+	17.6	0.745	Intergenic	Intergenic	17378	NR_034025	338864	Hs.97408	NR_034024	ENSG00000236678	LINC00347	-	long intergenic non-protein coding RNA 347	ncRNA	0.914592	0.536621	-0.0888327	4.16014	4.31111	4.52504	5.15669	4.75e-08	3.31e-07
chr13-1553	chr13	19207529	19207709	+	5.4	0.839	Intergenic	Intergenic	25586	NR_126054	101928697	Hs.742697	NR_126054		LOC101928697	-	uncharacterized LOC101928697	ncRNA	-0.571373	0.20497	-0.509703	1.73424	3.08464	2.69484	5.156	0.000233486	0.000444234
chr16-456	chr16	54657423	54657603	+	16.4	0.788	Intergenic	MLT1K|LTR|ERVL-MaLR	190720	NR_134971	101927480	Hs.499208	NR_134971	ENSG00000245694	LOC101927480	-	uncharacterized LOC101927480	ncRNA	0.467125	0.550388	0.560109	4.53107	4.32033	4.24312	5.15428	4.24e-08	3e-07
chr18-95	chr18	70333895	70334075	+	36.6	0.655	Intergenic	Intergenic	-1454	NR_126336	101927481	Hs.633706	NR_126336	ENSG00000266258	LINC01909	-	long intergenic non-protein coding RNA 1909	ncRNA	1.04712	1.4877	0.719042	5.28059	5.59966	5.53185	5.15348	5.66e-15	2.49e-13
chr10-586	chr10	105585325	105585505	+	11	0.674	Intergenic	Intergenic	234918	NR_120625	101927549	Hs.556885	NR_120625		LINC02627	-	long intergenic non-protein coding RNA 2627	ncRNA	-0.303178	0.431369	0.440597	3.56721	3.84972	3.66628	5.14744	7.37e-06	2.5e-05
chr2-3601	chr2	200766320	200766500	+	5.63	0.591	intron (NR_135012, intron 21 of 30)	intron (NR_135012, intron 21 of 30)	-31233	NR_037886	100507140	Hs.382116	NR_037886	ENSG00000237166	LINC01792	-	long intergenic non-protein coding RNA 1792	ncRNA	-0.557215	-0.502699	0.221343	3.05151	1.94174	2.49151	5.14158	0.000255779	0.000478992
chr19-666	chr19	23549526	23549706	+	11.7	0.624	Intergenic	LTR7C|LTR|ERV1	-133542	NR_126448	104472717	Hs.162105	NR_126448	ENSG00000269416	LINC01224	-	long intergenic non-protein coding RNA 1224	ncRNA	0.344615	-0.246448	0.432644	3.90034	3.38692	3.66	5.13776	8.22e-06	2.75e-05
chr3-232	chr3	143443874	143444054	+	30.3	0.739	intron (NM_173653, intron 12 of 15)	intron (NM_173653, intron 12 of 15)	101718	NR_048544	100885796	Hs.581618	NR_048544	ENSG00000240012	SLC9A9-AS1	-	SLC9A9 antisense RNA 1	ncRNA	1.01265	1.10655	0.673417	5.44554	4.83895	5.13187	5.13558	1.65e-12	4.01e-11
chr10-122	chr10	80506301	80506481	+	23.2	0.609	intron (NM_030927, intron 3 of 8)	LTR24B|LTR|ERV1	29551	NR_120661	101929574	Hs.593663	NR_120661	ENSG00000226659	LOC101929574	-	uncharacterized LOC101929574	ncRNA	0.972135	0.610421	0.620472	4.89055	4.67211	4.83839	5.13397	2.58e-10	3.44e-09
chr6-24	chr6	53984315	53984495	+	47.4	0.743	intron (NR_125842, intron 2 of 3)	intron (NR_125842, intron 2 of 3)	-14485	NR_046832	100874282	Hs.571169	NR_046832	ENSG00000236996	MLIP-IT1	-	MLIP intronic transcript 1	ncRNA	1.09283	1.18977	1.81838	6.20051	5.71305	5.773	5.13283	1.61e-19	1.51e-17
chr11-119	chr11	41784953	41785133	+	30.5	0.642	intron (NR_120584, intron 2 of 5)	MER21C|LTR|ERVL	70475	NR_120584	102723644	Hs.564283	NR_120584	ENSG00000255171	LINC01499	-	long intergenic non-protein coding RNA 1499	ncRNA	1.01212	0.662374	1.11693	4.84052	5.15343	5.38661	5.13123	1.79e-12	4.35e-11
chr11-848	chr11	134024529	134024709	+	12.7	0.69	Intergenic	Intergenic	-7653	NR_027276	100128239	Hs.423734	NR_027276	ENSG00000204241	LINC02731	-	long intergenic non-protein coding RNA 2731	ncRNA	-0.325338	0.413823	0.422997	3.34629	3.3781	4.03928	5.12947	8.9e-06	2.94e-05
chr15-1729	chr15	66027590	66027770	+	6.1	0.633	intron (NM_032445, intron 5 of 22)	MER5A|DNA|hAT-Charlie	-12553	NR_036196	100422905		NR_036196	ENSG00000263512	MIR4311	-	microRNA 4311	ncRNA	-0.53013	-0.47567	0.241627	2.54221	2.42663	2.68728	5.12599	0.00025821	0.000482629
chr10-2056	chr10	6722229	6722409	+	6.1	0.659	Intergenic	Intergenic	-15063	NR_138480	108570035	Hs.568834	NR_138480		LINP1	-	lncRNA in non-homologous end joining pathway 1	ncRNA	0.147936	-0.496039	-0.489813	2.79676	1.92852	2.66368	5.11011	0.00030221	0.00054887
chr2-1419	chr2	220279458	220279638	+	11	0.7	Intergenic	Intergenic	-372983	NR_036228	100422959		NR_036228	ENSG00000266518	MIR4268	-	microRNA 4268	ncRNA	-0.327665	0.411991	0.42116	3.89125	3.0833	3.75893	5.10851	9.65e-06	3.13e-05
chr11-1016	chr11	126790661	126790841	+	10.8	0.671	intron (NM_001301097, intron 1 of 15)	intron (NM_001301097, intron 1 of 15)	134665	NR_120533	101929427	Hs.600341	NR_120532	ENSG00000254607	LOC101929427	-	uncharacterized LOC101929427	ncRNA	0.337183	-0.256459	0.424893	3.55175	3.37795	3.85882	5.10592	9.81e-06	3.18e-05
chr3-4464	chr3	40258722	40258902	+	5.87	0.711	non-coding (NR_104316, exon 17 of 17)	non-coding (NR_104316, exon 17 of 17)	50886	NR_033965	440952	Hs.660388	NR_033965	ENSG00000280739	EIF1B-AS1	-	EIF1B antisense RNA 1	ncRNA	0.14065	-0.50783	-0.501487	3.05111	2.41543	2.00453	5.10355	0.000294154	0.000537302
chr10-223	chr10	85528119	85528299	+	19	0.748	Intergenic	Intergenic	-49522	NR_038986	100507470	Hs.585483	NR_038986	ENSG00000234942	GRID1-AS1	-	GRID1 antisense RNA 1	ncRNA	0.436831	0.989694	-0.112263	4.143	3.73679	4.69197	5.10224	9.11e-08	5.86e-07
chr7-1048	chr7	51785200	51785380	+	16.7	0.755	Intergenic	FRAM|SINE|Alu	-392034	NR_157843	107986794		NR_157843		LOC107986794	-	uncharacterized LOC107986794	ncRNA	0.440418	0.993076	-0.106738	4.80271	3.95445	3.96311	5.09522	9.11e-08	5.86e-07
chr2-4365	chr2	207223135	207223315	+	5.16	0.758	intron (NR_110283, intron 3 of 3)	intron (NR_110283, intron 3 of 3)	-16586	NR_146555	105373853	Hs.678559	NR_146555	ENSG00000229647	MYOSLID	-	myocardin-induced smooth muscle lncRNA, inducer of differentiation	ncRNA	0.156467	-0.486798	-0.480467	2.53811	2.78282	2.27307	5.08657	0.000298353	0.000543437
chr4-1968	chr4	54545770	54545950	+	5.63	0.63	Intergenic	Intergenic	61271	NR_134657	339978		NR_134657	ENSG00000250456	LINC02260	-	long intergenic non-protein coding RNA 2260	ncRNA	-0.539999	-0.48548	0.234355	2.54017	2.785	2.27492	5.08647	0.000296581	0.000540829
chr13-628	chr13	98889803	98889983	+	11.3	0.625	intron (NM_001366682, intron 15 of 53)	L3|LINE|CR1	57809	NR_046663	100874096	Hs.578066	NR_046663	ENSG00000229918	DOCK9-AS1	-	DOCK9 antisense RNA 1	ncRNA	-0.318934	0.418851	0.428034	3.34967	3.83727	3.65566	5.0853	1.03e-05	3.31e-05
chr20-468	chr20	11207941	11208121	+	11.5	0.604	Intergenic	MIRc|SINE|MIR	65352	NR_038972	339593	Hs.434320	NR_038972		LOC339593	-	uncharacterized LOC339593	ncRNA	0.314905	0.393088	-0.278193	2.80495	3.60771	4.02673	5.08042	1.28e-05	3.95e-05
chr4-107	chr4	57405496	57405676	+	22.3	0.693	Intergenic	Intergenic	-20286	NR_125907	101928851	Hs.555072	NR_125907	ENSG00000248505	LINC02380	-	long intergenic non-protein coding RNA 2380	ncRNA	0.510731	0.596449	1.06396	4.08122	5.10066	4.88494	5.07569	6.4e-10	7.73e-09
chr13-1651	chr13	46284253	46284433	+	5.87	0.8	Intergenic	SVA_A|Retroposon|SVA	13501	NR_047493	100861554	Hs.90866	NR_047493	ENSG00000261097	LINC00563	-	long intergenic non-protein coding RNA 563	ncRNA	0.0584966	-0.610963	-0.604891	3.35486	1.16264	1.9308	5.07382	0.00045368	0.0007683
chr12-1400	chr12	123089820	123090000	+	11.7	0.74	intron (NM_020845, intron 1 of 24)	intron (NM_020845, intron 1 of 24)	8526	NR_038290	100507091	Hs.683912	NR_038290	ENSG00000251497	PITPNM2-AS1	-	PITPNM2 antisense RNA 1	ncRNA	0.310261	-0.29206	0.397396	3.71311	2.69799	3.93525	5.07226	1.32e-05	4.04e-05
chr2-3857	chr2	176997164	176997344	+	5.16	0.61	Intergenic	Intergenic	215157	NR_157853	105373759		NR_157853		LOC105373759	-	uncharacterized LOC105373759	ncRNA	-0.578674	-0.524848	0.202816	1.70767	3.04903	2.47259	5.07152	0.000347566	0.000615854
chr3-2092	chr3	64518638	64518818	+	10.1	0.709	intron (NM_001318781, intron 38 of 38)	MIRb|SINE|MIR	-42618	NR_110150	101929335	Hs.476604	NR_110150	ENSG00000241158	ADAMTS9-AS1	-	ADAMTS9 antisense RNA 1	ncRNA	-0.357385	0.388702	0.39783	4.15314	2.70133	3.52352	5.06953	1.31e-05	4.04e-05
chr4-624	chr4	188941751	188941931	+	11.5	0.761	Intergenic	Intergenic	165184	NR_149102	105377610		NR_149102	ENSG00000251619	LINC02508	-	long intergenic non-protein coding RNA 2508	ncRNA	-0.34496	0.398251	0.407375	3.09267	3.36316	4.02693	5.06625	1.28e-05	3.94e-05
chr21-198	chr21	39051682	39051862	+	11	0.714	Intergenic	Intergenic	-73998	NR_109962	101928435	Hs.385528	NR_109962	ENSG00000232837	LINC01700	-	long intergenic non-protein coding RNA 1700	ncRNA	-0.355364	0.880762	-0.281891	3.87771	3.06574	3.6396	5.0619	1.28e-05	3.96e-05
chr2-1462	chr2	217105825	217106005	+	10.6	0.619	Intergenic	X2_LINE|LINE|CR1	-176818	NR_133642	105373877		NR_133642		DIRC3-AS1	-	DIRC3 antisense RNA 1	ncRNA	0.31715	0.395371	-0.275221	2.80675	3.82025	3.84816	5.05838	1.37e-05	4.18e-05
chr5-3399	chr5	74319075	74319255	+	4.7	0.8	Intergenic	Chap1_Mam|DNA|hAT-Charlie	-3321	NR_105010	101929082	Hs.434316	NR_105010	ENSG00000249343	LINC01333	-	long intergenic non-protein coding RNA 1333	ncRNA	0.151647	-0.490861	-0.48465	2.16978	2.75911	2.47301	5.05515	0.000359168	0.000632622
chr10-36	chr10	77392947	77393127	+	32.9	0.682	intron (NM_001271518, intron 1 of 27)	intron (NM_001271518, intron 1 of 27)	42165	NR_126365	101929286	Hs.568867	NR_126365		KCNMA1-AS3	-	KCNMA1 antisense RNA 3	ncRNA	1.66173	0.691832	0.702215	5.1203	5.58775	5.36878	5.05283	3.76e-14	1.36e-12
chr1-373	chr1	71086429	71086609	+	22.3	0.642	intron (NR_046217, intron 1 of 3)	FordPrefect|DNA|hAT-Tip100	5195	NR_046217	100852410	Hs.535534	NR_046217	ENSG00000229956	ZRANB2-AS2	-	ZRANB2 antisense RNA 2 (head to head)	ncRNA	0.51485	0.600341	1.06715	4.78606	4.37753	4.87972	5.05182	6.99e-10	8.34e-09
chr18-82	chr18	45402819	45402999	+	38.3	0.673	intron (NM_001371319, intron 4 of 23)	intron (NM_001371319, intron 4 of 23)	104127	NR_110899	101927980	Hs.591058	NR_110899		SLC14A2-AS1	-	SLC14A2 antisense RNA 1	ncRNA	1.40723	1.16524	1.17644	5.43145	5.75256	5.61679	5.04289	2.09e-16	1.17e-14
chr12-1553	chr12	9365023	9365203	+	9.86	0.602	Intergenic	Intergenic	-2351	NR_120479	101930452	Hs.734183	NR_120479	ENSG00000260423	LINC02367	-	long intergenic non-protein coding RNA 2367	ncRNA	0.306735	0.38507	-0.288681	2.80365	4.31574	3.25901	5.03939	1.65e-05	4.89e-05
chr11-261	chr11	94749444	94749624	+	21.4	0.641	Intergenic	MLT2B3|LTR|ERVL	-9179	NR_135094	105369438	Hs.568921	NR_135093	ENSG00000255929	LOC105369438	-	uncharacterized LOC105369438	ncRNA	0.966831	0.603203	0.613196	4.69195	4.78266	4.65011	5.03494	7.59e-10	8.95e-09
chr9-3340	chr9	64870735	64870915	+	5.16	0.639	Intergenic	LTR10A|LTR|ERV1	-125459	NR_121570	101928381	Hs.708686	NR_121570		LOC101928381	-	uncharacterized LOC101928381	ncRNA	0.141603	-0.500047	-0.494021	2.75792	1.89665	2.43948	5.0224	0.000460456	0.000777818
chrX-458	chrX	39755736	39755916	+	9.63	0.721	Intergenic	Intergenic	-81735	NR_039763	100616251		NR_039763	ENSG00000263972	MIR1587	-	microRNA 1587	ncRNA	-0.332211	0.408195	0.41733	3.72345	3.369	3.52882	5.02119	1.43e-05	4.32e-05
chr7-395	chr7	54260934	54261114	+	30.8	0.648	Intergenic	L1MD2|LINE|L1	-69673	NR_120515	102723605	Hs.154626	NR_120515	ENSG00000231427	LINC01445	-	long intergenic non-protein coding RNA 1445	ncRNA	0.599836	0.688518	1.7731	5.26467	5.17279	5.47998	5.01688	6.23e-14	2.09e-12
chr3-295	chr3	128794537	128794717	+	26.3	0.661	intron (NM_004637, intron 1 of 5)	intron (NM_004637, intron 1 of 5)	-52181	NR_162138	113219457		NR_162138		MIR12124	-	microRNA 12124	ncRNA	0.998581	1.09203	0.655141	5.60693	4.7035	4.6224	5.01391	1.4e-11	2.61e-10
chr10-76	chr10	25493127	25493307	+	25.6	0.713	intron (NM_020752, intron 5 of 10)	intron (NM_020752, intron 5 of 10)	-158495	NR_108069	101929052	Hs.128298	NR_108067	ENSG00000280809	LINC00836	-	long intergenic non-protein coding RNA 836	ncRNA	1.0062	1.09968	0.66455	5.23694	4.94129	4.92188	5.01101	7.74e-12	1.55e-10
chr8-1472	chr8	98391920	98392100	+	9.16	0.696	Intergenic	MIR|SINE|MIR	1728	NR_162095	113218497		NR_162095		MIR9903	-	microRNA 9903	ncRNA	0.328604	-0.267857	0.416077	3.54458	3.826	3.26465	5.0101	1.58e-05	4.7e-05
chr4-2055	chr4	32172878	32173058	+	5.16	0.781	Intergenic	Intergenic	-150546	NR_134682	105377651	Hs.581935	NR_134682		LOC105377651	-	uncharacterized LOC105377651	ncRNA	-0.538502	0.217241	-0.480932	2.13874	2.36574	2.62555	5.0052	0.000486295	0.000814359
chr5-1494	chr5	54644315	54644495	+	10.3	0.766	Intergenic	Intergenic	58919	NR_104659	102467080	Hs.637409	NR_104658		LOC102467080	-	uncharacterized LOC102467080	ncRNA	-0.352153	-0.286293	0.892819	3.53772	3.81915	3.2585	5.00444	1.64e-05	4.86e-05
chr2-3705	chr2	228613255	228613435	+	5.87	0.735	Intergenic	MLT1I|LTR|ERVL-MaLR	-1950	NR_151716	101928765	Hs.334040	NR_151716	ENSG00000232023	LINC01807	-	long intergenic non-protein coding RNA 1807	ncRNA	0.0935353	-0.559283	-0.553412	2.94339	1.17518	2.39639	5.00376	0.000591941	0.000959766
chr7-3082	chr7	132878657	132878837	+	6.34	0.564	intron (NR_133671, intron 6 of 10)	L2c|LINE|L2	119777	NR_134332	100506937	Hs.98247	NR_134332	ENSG00000225881	LOC100506937	-	uncharacterized LOC100506937	ncRNA	-0.0300499	-0.709969	-0.7045	1.95666	0.000660162	3.14147	4.99721	0.00108292	0.00157661
chr1-1738	chr1	60835736	60835916	+	11.3	0.789	Intergenic	MLT2E|LTR|ERVL	-10242	NR_110628	101926964	Hs.650459	NR_110628	ENSG00000231252	LOC101926964	-	uncharacterized LOC101926964	ncRNA	-0.36695	-0.301601	0.882548	3.7062	3.05399	3.62953	4.99479	1.77e-05	5.17e-05
chr10-119	chr10	132532856	132533036	+	25.8	0.735	intron (NR_158224, intron 1 of 3)	intron (NR_158224, intron 1 of 3)	3977	NR_158224	107984282	Hs.142505	NR_158224		LOC107984282	-	uncharacterized LOC107984282	ncRNA	1.62642	0.0309848	0.640259	5.15562	4.9311	4.91399	4.98888	1.29e-11	2.44e-10
chr11-2765	chr11	72570024	72570204	+	5.4	0.622	promoter-TSS (NR_126364)	promoter-TSS (NR_126364)	-542	NR_126364	101928555	Hs.376950	NR_126364	ENSG00000227467	LINC01537	-	long intergenic non-protein coding RNA 1537	ncRNA	-0.544183	-0.493535	0.217034	2.46005	1.88045	2.60468	4.98724	0.000559921	0.000917039
chr3-4938	chr3	118909874	118910054	+	5.4	0.615	intron (NM_001353325, intron 5 of 7)	MER99|DNA|hAT?	-33112	NR_046230	100506765	Hs.660823	NR_046230	ENSG00000239877	IGSF11-AS1	-	IGSF11 antisense RNA 1	ncRNA	0.142982	-0.494711	-0.48883	2.45739	1.87788	2.60206	4.98715	0.00056481	0.000923149
chr6-1299	chr6	16137269	16137449	+	10.3	0.762	intron (NM_013262, intron 2 of 6)	intron (NM_013262, intron 2 of 6)	-4197	NR_039782	100616269		NR_039782	ENSG00000263712	MIR4639	-	microRNA 4639	ncRNA	0.325564	-0.272046	0.412792	3.53884	3.60951	3.39841	4.98456	1.75e-05	5.13e-05
chrX-1246	chrX	13179161	13179341	+	5.16	0.542	Intergenic	Intergenic	124201	NR_146309	109729169	Hs.348675	NR_146309		LINC02154	-	long intergenic non-protein coding RNA 2154	ncRNA	-0.655718	0.133061	-0.596898	2.11201	3.24853	1.19127	4.98101	0.000581786	0.000945448
chr1-1877	chr1	101174861	101175041	+	9.86	0.694	Intergenic	MLT1H1|LTR|ERVL-MaLR	61577	NR_104626	101928370	Hs.534209	NR_104626		LOC101928370	-	uncharacterized LOC101928370	ncRNA	0.292696	-0.315295	0.379443	4.13641	2.68105	3.24234	4.97785	2.2e-05	6.21e-05
chr15-34	chr15	78988561	78988741	+	35.5	0.63	intron (NM_001145648, intron 22 of 26)	intron (NM_001145648, intron 22 of 26)	9762	NR_148998	100129540	Hs.459035	NR_148998	ENSG00000177699	LOC100129540	-	uncharacterized LOC100129540	ncRNA	1.06666	1.50439	1.17339	5.48901	5.61024	5.50388	4.97486	7.26e-16	3.69e-14
chr5-664	chr5	7169580	7169760	+	15.7	0.688	Intergenic	L2c|LINE|L2	99684	NR_039659	100616234		NR_039659	ENSG00000283468	MIR4454	-	microRNA 4454	ncRNA	0.899822	-0.122386	0.527605	3.99114	4.43103	4.0422	4.97102	2.09e-07	1.2e-06
chr15-825	chr15	95684924	95685104	+	10.3	0.781	Intergenic	Intergenic	251921	NR_027132	145820	Hs.652702	NR_027132	ENSG00000259134	LINC00924	-	long intergenic non-protein coding RNA 924	ncRNA	-0.342049	0.400333	0.409439	3.71571	3.36064	3.39553	4.97081	1.84e-05	5.35e-05
chr21-566	chr21	38955618	38955798	+	5.87	0.765	Intergenic	Intergenic	-17279	NR_120405	400867	Hs.689509	NR_120405		LOC400867	-	uncharacterized LOC400867	ncRNA	-0.563135	-0.513096	0.200125	1.6546	2.32416	2.74948	4.96859	0.000646358	0.00103248
chr4-1832	chr4	12360504	12360684	+	5.4	0.659	Intergenic	LTR16B|LTR|ERVL	137143	NR_125910	101929019	Hs.434234	NR_125910	ENSG00000251210	LINC02270	-	long intergenic non-protein coding RNA 2270	ncRNA	-0.563135	-0.513096	0.200125	1.6546	2.32416	2.74948	4.96859	0.000646358	0.00103248
chr4-62	chr4	28436318	28436498	+	26.3	0.686	Intergenic	MER4A|LTR|ERV1	-383174	NR_036237	100422937		NR_036237	ENSG00000283275	MIR4275	-	microRNA 4275	ncRNA	0.998647	0.644434	1.1027	5.22836	4.56379	5.01775	4.95994	1.75e-11	3.18e-10
chr11-2666	chr11	96586243	96586423	+	6.1	0.8	Intergenic	LTR5_Hs|LTR|ERVK	77908	NR_135097	105369443	Hs.599377	NR_135097	ENSG00000256684	LINC02737	-	long intergenic non-protein coding RNA 2737	ncRNA	-0.550478	0.198474	-0.495632	2.08778	1.84961	2.73221	4.94948	0.000724872	0.00113505
chr14-4548	chr14	27427820	27428000	+	4.7	0.622	intron (NR_148991, intron 2 of 2)	LTR43|LTR|ERV1	-184678	NR_039992	100505967	Hs.668484	NR_039992	ENSG00000258548	LINC00645	-	long intergenic non-protein coding RNA 645	ncRNA	-0.550478	0.198474	-0.495632	2.08778	1.84961	2.73221	4.94948	0.000724872	0.00113505
chr2-578	chr2	196239720	196239900	+	18.5	0.728	intron (NM_020760, intron 21 of 28)	intron (NM_020760, intron 21 of 28)	-20214	NR_110226	101927482	Hs.191841	NR_110225		HECW2-AS1	-	HECW2 antisense RNA 1	ncRNA	1.30391	0.578554	-0.0313225	4.77174	4.76491	4.27918	4.94718	2.53e-09	2.59e-08
chr8-1330	chr8	47202163	47202343	+	11.5	0.771	Intergenic	Intergenic	12946	NR_037168	100287846	Hs.21550	NR_037168		LOC100287846	-	uncharacterized LOC100287846	ncRNA	-0.415488	0.342354	0.351328	2.75703	2.64985	4.14579	4.94068	3.03e-05	8.1e-05
chr15-16	chr15	97691883	97692063	+	45.3	0.648	Intergenic	Intergenic	-131275	NR_110756	101927310	Hs.560324	NR_110756	ENSG00000259582	LOC101927310	-	uncharacterized LOC101927310	ncRNA	1.43557	1.20092	1.82657	5.94711	5.78068	5.89426	4.93531	7.61e-20	7.61e-18
chr4-2026	chr4	22385705	22385885	+	5.4	0.523	Intergenic	MIR3|SINE|MIR	-46129	NR_037877	100505912	Hs.270471	NR_037877		LOC100505912	-	uncharacterized LOC100505912	ncRNA	-0.553775	0.198894	-0.498131	2.71388	1.86064	2.18487	4.92962	0.000718144	0.00112672
chr10-416	chr10	5317734	5317914	+	14.3	0.71	Intergenic	Intergenic	-46588	NR_149060	110806285		NR_149060	ENSG00000224034	LINC02561	-	long intergenic non-protein coding RNA 2561	ncRNA	0.428246	0.981944	-0.12466	4.26078	4.42541	3.61962	4.92389	3.23e-07	1.75e-06
chr17-218	chr17	15490751	15490931	+	30.3	0.67	intron (NM_001204478, intron 5 of 6)	intron (NM_001204478, intron 5 of 6)	-20005	NR_146601	94145	Hs.697356	NR_146601		CDRT3	-	CMT1A duplicated region transcript 3	ncRNA	1.37646	0.688201	1.13766	5.45722	5.16752	5.04553	4.91863	2.91e-13	8.57e-12
chr2-1796	chr2	226137635	226137815	+	9.39	0.65	Intergenic	MLT1F2|LTR|ERVL-MaLR	-5069	NR_046102	646736	Hs.712836	NR_046102		LOC646736	-	uncharacterized LOC646736	ncRNA	-0.357054	0.388463	0.397539	3.08077	3.807	3.38744	4.9177	2.45e-05	6.79e-05
chr11-619	chr11	106281561	106281741	+	15.5	0.798	Intergenic	MER117|DNA|hAT-Charlie	30244	NR_120551	101928535	Hs.409078	NR_120551	ENSG00000254811	LOC101928535	-	uncharacterized LOC101928535	ncRNA	-0.233367	0.486587	0.972526	3.41799	3.69918	4.65677	4.91452	4.74e-07	2.43e-06
chr12-3410	chr12	46453522	46453702	+	5.16	0.543	intron (NR_125381, intron 2 of 2)	intron (NR_125381, intron 2 of 2)	69505	NR_125381	100288798	Hs.525922	NR_125377		LOC100288798	-	uncharacterized LOC100288798	ncRNA	-0.534509	-0.485014	0.219715	2.10196	2.32571	2.39889	4.91106	0.000755446	0.00117395
chr8-3943	chr8	63625253	63625433	+	4.7	0.703	Intergenic	Intergenic	-144087	NR_038875	286184	Hs.586402	NR_038875	ENSG00000253734	LINC01289	-	long intergenic non-protein coding RNA 1289	ncRNA	0.146883	-0.486083	-0.480335	2.09928	2.32286	2.39619	4.91106	0.000762156	0.00118128
chr1-4629	chr1	53381949	53382129	+	5.16	0.65	Intergenic	MER112|DNA|hAT-Charlie	53806	NR_131923	105378732	Hs.118609	NR_131923	ENSG00000225675	LINC01771	-	long intergenic non-protein coding RNA 1771	ncRNA	-0.576755	-0.525935	0.192963	2.45198	2.69136	1.61926	4.9063	0.000740997	0.0011554
chr7-1991	chr7	41110274	41110454	+	9.86	0.754	intron (NR_110832, intron 2 of 5)	intron (NR_110832, intron 2 of 5)	8760	NR_110832	101928773	Hs.382363	NR_110832	ENSG00000224017	LINC01449	-	long intergenic non-protein coding RNA 1449	ncRNA	-0.375359	0.866271	-0.302927	3.51523	3.33808	3.37747	4.90116	2.72e-05	7.41e-05
chr5-131	chr5	103523504	103523684	+	33.6	0.663	Intergenic	MER102c|DNA|hAT-Charlie	18391	NR_104670	102467212	Hs.641885	NR_104670	ENSG00000248757	LINC02115	-	long intergenic non-protein coding RNA 2115	ncRNA	1.0558	1.77908	0.729647	5.6539	5.28247	5.37932	4.90061	3.79e-15	1.72e-13
chr17-527	chr17	44298083	44298263	+	19	0.708	Intergenic	ERVL-E-int|LTR|ERVL	10258	NR_110802	101926996	Hs.666688	NR_110802		RUNDC3A-AS1	-	RUNDC3A antisense RNA 1	ncRNA	0.958257	0.591495	0.601376	4.56659	4.50433	4.56507	4.89771	3.53e-09	3.48e-08
chr1-1004	chr1	93775305	93775485	+	15.3	0.802	promoter-TSS (NR_148965)	promoter-TSS (NR_148965)	-12	NR_148965	723788	Hs.659312	NR_148965	ENSG00000137936	MIG7	-	mig-7	ncRNA	0.435368	0.516808	0.526316	4.37332	3.71842	4.03101	4.89589	3.61e-07	1.92e-06
chr3-5239	chr3	85913100	85913280	+	4.93	0.75	intron (NM_001256502, intron 6 of 10)	MIRb|SINE|MIR	-85140	NR_046752	100874037	Hs.570566	NR_046752	ENSG00000241648	CADM2-AS2	-	CADM2 antisense RNA 2	ncRNA	-0.618764	0.143246	-0.564756	0.969454	2.62133	2.53538	4.89194	0.000991337	0.00146521
chr3-4930	chr3	118548515	118548695	+	5.4	0.765	intron (NR_135547, intron 3 of 3)	intron (NR_135547, intron 3 of 3)	-93163	NR_135573	101926968	Hs.518185	NR_135573		LOC101926968	-	uncharacterized LOC101926968	ncRNA	-0.538207	0.204786	-0.484178	2.41569	1.84338	2.37557	4.89184	0.000880173	0.00133049
chrX-1327	chrX	16484475	16484655	+	5.16	0.727	Intergenic	Intergenic	142520	NR_039762	100616428		NR_039762	ENSG00000265144	MIR548AM	-	microRNA 548am	ncRNA	0.14051	-0.490747	-0.485125	2.41299	1.84084	2.37299	4.89178	0.000887756	0.00133985
chr1-2170	chr1	221439422	221439602	+	9.63	0.625	Intergenic	Intergenic	-103216	NR_024236	400804	Hs.722626	NR_024236	ENSG00000234754	C1orf140	-	uncharacterized LOC400804	ncRNA	0.306789	0.384164	-0.2896	3.31117	3.34077	3.50476	4.88884	2.87e-05	7.75e-05
chr18-589	chr18	35616897	35617077	+	13.9	0.696	Intergenic	Intergenic	25250	NR_039771	100616257		NR_039771	ENSG00000283514	MIR3975	-	microRNA 3975	ncRNA	0.436191	0.517657	0.527168	4.37404	3.92778	3.83885	4.87868	4.04e-07	2.11e-06
chr10-894	chr10	17990524	17990704	+	9.63	0.7	intron (NM_001282734, intron 6 of 11)	intron (NM_001282734, intron 6 of 11)	19948	NR_038419	100129213	Hs.568816	NR_038419	ENSG00000226083	SLC39A12-AS1	-	SLC39A12 antisense RNA 1	ncRNA	0.768866	-0.329651	-0.322173	3.05369	3.32223	3.60639	4.87628	3.45e-05	9.02e-05
chr11-2932	chr11	112368474	112368654	+	4.46	0.719	Intergenic	Intergenic	97815	NR_126004	283140	Hs.651827	NR_126004	ENSG00000250303	LINC02762	-	long intergenic non-protein coding RNA 2762	ncRNA	-0.55264	0.190892	-0.499337	1.6225	2.28177	2.54022	4.87223	0.00100759	0.0014851
chr6-1799	chr6	113561119	113561299	+	9.16	0.726	Intergenic	Intergenic	88866	NR_125844	101927686	Hs.402044	NR_125844	ENSG00000230943	LINC02541	-	long intergenic non-protein coding RNA 2541	ncRNA	0.295831	-0.311693	0.381819	3.29933	3.0341	3.60962	4.86079	3.42e-05	8.98e-05
chr16-507	chr16	65375757	65375937	+	20	0.701	intron (NR_027755, intron 2 of 8)	intron (NR_027755, intron 2 of 8)	-199274	NR_110918	101927650	Hs.634008	NR_110918	ENSG00000259847	LINC02126	-	long intergenic non-protein coding RNA 2126	ncRNA	0.949303	0.580083	0.589913	4.84446	4.00092	4.48783	4.85675	6.79e-09	6.19e-08
chr21-562	chr21	20419873	20420053	+	5.4	0.706	Intergenic	ERV3-16A3_I-int|LTR|ERVL	-161278	NR_151724	111216285	Hs.561034	NR_151724		LINC02573	-	long intergenic non-protein coding RNA 2573	ncRNA	-0.536222	0.198604	-0.484142	2.04729	1.8128	2.52162	4.85155	0.00114036	0.00164795
chr15-547	chr15	71295438	71295618	+	12.7	0.68	intron (NM_024817, intron 5 of 16)	MIR3|SINE|MIR	-106469	NR_120350	101929196	Hs.680472	NR_120348		THSD4-AS1	-	THSD4 antisense RNA 1	ncRNA	0.881892	0.495886	-0.143452	3.97211	4.54395	3.48079	4.85096	6.26e-07	3.09e-06
chrX-267	chrX	29662761	29662941	+	13.9	0.699	intron (NM_014271, intron 5 of 10)	intron (NM_014271, intron 5 of 10)	88573	NR_049877	100847047		NR_049877	ENSG00000264090	MIR4666B	-	microRNA 4666b	ncRNA	0.431216	0.512349	0.521822	4.24593	3.7107	4.02391	4.84675	5.1e-07	2.59e-06
chr7-185	chr7	72682798	72682978	+	35	0.67	intron (NM_001145440, intron 11 of 13)	L1MC1|LINE|L1	-15015	NR_039793	100616310		NR_039793	ENSG00000266525	MIR4650-1	-	microRNA 4650-1	ncRNA	1.07972	1.79688	1.18692	5.61753	5.82064	5.39657	4.84066	1.04e-16	6.08e-15
chr2-415	chr2	8087324	8087504	+	19.5	0.669	intron (NR_034135, intron 7 of 8)	intron (NR_034135, intron 7 of 8)	-110600	NR_015405	339788	Hs.46864	NR_015405	ENSG00000235665	LINC00298	-	long intergenic non-protein coding RNA 298	ncRNA	0.499809	0.583924	1.05365	4.5543	4.18304	4.61748	4.83844	7.06e-09	6.39e-08
chr13-872	chr13	90792445	90792625	+	9.63	0.776	Intergenic	Intergenic	134062	NR_027039	144776	Hs.434120	NR_027039	ENSG00000231674	LINC00410	-	long intergenic non-protein coding RNA 410	ncRNA	-0.371159	0.376891	0.385902	3.06514	3.57958	3.37296	4.83555	3.62e-05	9.4e-05
chr2-1730	chr2	77005630	77005810	+	9.63	0.754	intron (NR_110284, intron 3 of 3)	THE1B|LTR|ERVL-MaLR	19755	NR_110284	101927907	Hs.382185	NR_110284	ENSG00000234653	LOC101927907	-	uncharacterized LOC101927907	ncRNA	-0.407456	-0.343648	0.853658	3.04189	3.01428	3.70246	4.83339	4.15e-05	0.000105214
chr18-175	chr18	9658429	9658609	+	28.4	0.598	Intergenic	Intergenic	43255	NR_110774	101927323	Hs.151204	NR_110773	ENSG00000263627	PPP4R1-AS1	-	PPP4R1 antisense RNA 1	ncRNA	1.02699	0.680872	1.48136	5.25098	5.15888	4.98712	4.82441	1.1e-12	2.81e-11
chr5-1659	chr5	56543510	56543690	+	8.45	0.667	intron (NR_161255, intron 2 of 5)	intron (NR_161255, intron 2 of 5)	-61831	NR_104664	102467147	Hs.650177	NR_104664	ENSG00000248727	LINC01948	-	long intergenic non-protein coding RNA 1948	ncRNA	0.296022	0.373244	-0.303777	3.51017	3.57916	2.90727	4.82368	4.07e-05	0.000103374
chr9-1552	chr9	31137280	31137460	+	8.92	0.635	Intergenic	Intergenic	244120	NR_135134	101929620	Hs.547175	NR_135134	ENSG00000260720	LINC01243	-	long intergenic non-protein coding RNA 1243	ncRNA	0.296128	-0.311158	0.382367	3.51025	3.57925	2.90734	4.82299	4.07e-05	0.000103362
chr17-23	chr17	72465659	72465839	+	52.1	0.646	intron (NR_036488, intron 1 of 3)	intron (NR_036488, intron 1 of 3)	122938	NR_135222	146795	Hs.651743	NR_135222	ENSG00000264026	LINC02003	-	long intergenic non-protein coding RNA 2003	ncRNA	1.74131	1.84555	1.85775	6.4117	6.30386	5.94858	4.82174	7.48e-25	1.65e-22
chr3-1454	chr3	6526481	6526661	+	13.6	0.756	Intergenic	Intergenic	278878	NR_110125	101927347	Hs.333345	NR_110123	ENSG00000226258	GRM7-AS3	-	GRM7 antisense RNA 3	ncRNA	1.2295	-0.179603	-0.171571	4.2267	3.68681	3.91346	4.81929	8.09e-07	3.86e-06
chr10-477	chr10	5597089	5597269	+	13.9	0.573	Intergenic	Intergenic	-1061	NR_134491	105376382	Hs.460282	NR_134491	ENSG00000242147	LINC02657	-	long intergenic non-protein coding RNA 2657	ncRNA	-0.238398	1.32762	-0.160997	3.9588	4.08763	3.91979	4.81828	6.87e-07	3.36e-06
chr14-433	chr14	68547658	68547838	+	18.8	0.621	intron (NM_001321818, intron 10 of 10)	intron (NM_001321818, intron 10 of 10)	81039	NR_135816	100996664		NR_135816		LOC100996664	-	uncharacterized LOC100996664	ncRNA	1.29565	0.566502	-0.0486366	4.43908	4.74191	4.17717	4.81045	1.1e-08	9.4e-08
chr2-880	chr2	58620252	58620432	+	14.8	0.676	intron (NR_033873, intron 1 of 13)	intron (NR_033873, intron 1 of 13)	99589	NR_033873	400955	Hs.503210	NR_033873	ENSG00000233723	LINC01122	-	long intergenic non-protein coding RNA 1122	ncRNA	-0.228393	0.49036	0.975199	4.10012	3.44997	4.17931	4.80806	7.46e-07	3.6e-06
chr7-330	chr7	41029150	41029330	+	27.9	0.653	Intergenic	Intergenic	-49301	NR_110831	101928744	Hs.639767	NR_110831	ENSG00000232458	LINC01450	-	long intergenic non-protein coding RNA 1450	ncRNA	1.05075	0.712287	1.78709	5.20249	5.66295	5.20243	4.80666	2.21e-14	8.44e-13
chr14-661	chr14	97713131	97713311	+	13.6	0.598	Intergenic	MIR1_Amn|SINE|MIR	-26563	NR_033943	100129345	Hs.23632	NR_033943	ENSG00000197176	LINC02291	-	long intergenic non-protein coding RNA 2291	ncRNA	0.417445	0.971517	-0.140876	3.96166	3.90787	4.01467	4.80283	7.18e-07	3.49e-06
chr3-1229	chr3	77825494	77825674	+	14.3	0.619	Intergenic	L1PA16|LINE|L1	223379	NR_146636	105377172		NR_146636		LINC02077	-	long intergenic non-protein coding RNA 2077	ncRNA	0.390119	0.948256	-0.177376	3.78246	3.14263	4.45361	4.80054	1.06e-06	4.87e-06
chr1-271	chr1	234998417	234998597	+	27.7	0.645	Intergenic	Intergenic	-34508	NR_125945	101927851	Hs.520684	NR_125945	ENSG00000238005	LOC101927851	-	uncharacterized LOC101927851	ncRNA	0.582565	0.670481	1.76249	5.17532	5.33298	4.81962	4.79708	1.98e-12	4.74e-11
chr5-256	chr5	43802148	43802328	+	27.5	0.661	Intergenic	Intergenic	-199008	NR_073113	100652772	Hs.482043	NR_073113		NNT-AS1	-	NNT antisense RNA 1	ncRNA	0.589312	1.1181	1.47892	5.17434	4.95227	5.13069	4.79704	1.63e-12	3.98e-11
chr20-176	chr20	18879259	18879439	+	17.8	0.62	Intergenic	L1PB1|LINE|L1	-49146	NR_161343	100128496	Hs.664484	NR_161342		C20orf78	-	chromosome 20 open reading frame 78	ncRNA	0.491371	0.575344	1.04662	4.92342	4.17811	4.08939	4.79377	1.34e-08	1.11e-07
chr20-258	chr20	18971675	18971855	+	14.1	0.585	Intergenic	Intergenic	-141562	NR_161343	100128496	Hs.664484	NR_161342		C20orf78	-	chromosome 20 open reading frame 78	ncRNA	0.404646	0.960474	-0.158141	3.61177	3.6872	4.32474	4.79277	9.18e-07	4.3e-06
chr6-1775	chr6	140043390	140043570	+	9.86	0.667	intron (NR_121623, intron 1 of 1)	AmnSINE1|SINE|5S-Deu-L2	-52219	NR_121624	103352541	Hs.582647	NR_121624		LOC103352541	-	uncharacterized LOC103352541	ncRNA	0.753371	-0.352586	-0.345222	3.03074	3.00251	3.58459	4.79136	5.45e-05	0.000131749
chr4-140	chr4	141458641	141458821	+	22.3	0.72	Intergenic	Intergenic	-126114	NR_121625	100507639	Hs.535010	NR_121625		LINC02432	-	long intergenic non-protein coding RNA 2432	ncRNA	0.539713	0.626166	1.444	5.06522	5.02196	4.3117	4.79075	1.71e-10	2.4e-09
chr16-762	chr16	73735100	73735280	+	13.6	0.73	Intergenic	L1MB3|LINE|L1	348385	NR_038234	100506172	Hs.434230	NR_038234	ENSG00000258779	LINC01568	-	long intergenic non-protein coding RNA 1568	ncRNA	0.427845	0.508835	0.518291	3.8089	4.25979	3.82792	4.7901	7.52e-07	3.62e-06
chr1-645	chr1	96362638	96362818	+	19.5	0.689	intron (NR_110693, intron 1 of 5)	L2a|LINE|L2	11397	NR_110693	101928241	Hs.514137	NR_110693	ENSG00000231987	LINC01787	-	long intergenic non-protein coding RNA 1787	ncRNA	0.467002	1.37835	-0.0708668	4.29964	3.76508	4.82588	4.78502	2.02e-08	1.59e-07
chr6-1638	chr6	58198474	58198654	+	8.45	0.683	Intergenic	Intergenic	-237118	NR_132994	106660612	Hs.561539	NR_125727	ENSG00000215190	LINC00680	-	long intergenic non-protein coding RNA 680	ncRNA	0.290721	0.367547	-0.310995	3.05421	3.56807	3.22453	4.78471	4.82e-05	0.000118962
chrX-1253	chrX	151897228	151897408	+	5.16	0.824	Intergenic	L2a|LINE|L2	13765	NR_136578	105373368	Hs.256904	NR_136578		MAGEA4-AS1	-	MAGEA4 antisense RNA 1	ncRNA	-0.572602	-0.529524	0.159879	1.95982	1.08794	2.58682	4.78204	0.00196321	0.00258228
chr1-76	chr1	181159435	181159615	+	35.9	0.659	Intergenic	Intergenic	-14959	NR_125966	101928973	Hs.637822	NR_125966	ENSG00000237292	LINC01732	-	long intergenic non-protein coding RNA 1732	ncRNA	1.68724	0.736693	1.51829	5.7677	5.10229	5.57528	4.7806	5.89e-16	3.04e-14
chr1-2233	chr1	47561580	47561760	+	9.39	0.677	Intergenic	L2b|LINE|L2	-124353	NR_126355	102724077	Hs.159718	NR_126355		LINC01389	-	long intergenic non-protein coding RNA 1389	ncRNA	-0.427468	0.33191	0.34079	3.65206	2.1537	3.46422	4.77729	5.72e-05	0.000137242
chr7-287	chr7	130356288	130356468	+	32.9	0.652	intron (NM_080385, intron 5 of 12)	intron (NM_080385, intron 5 of 12)	10749	NR_133928	105375504	Hs.436058	NR_133928		LOC105375504	-	uncharacterized LOC105375504	ncRNA	0.622818	1.49059	1.50211	5.3388	5.17891	5.36805	4.76667	3.79e-14	1.37e-12
chr6-1672	chr6	164107617	164107797	+	8.22	0.738	Intergenic	Intergenic	-436223	NR_134620	102724152	Hs.738183	NR_134620		LOC102724152	-	uncharacterized LOC102724152	ncRNA	0.286337	0.36285	-0.316915	3.49104	3.01953	3.21691	4.76627	5.35e-05	0.000129662
chr8-1938	chr8	71830888	71831068	+	9.39	0.737	Intergenic	Intergenic	-12145	NR_033652	100132891	Hs.137674	NR_033651	ENSG00000235531	MSC-AS1	-	MSC antisense RNA 1	ncRNA	-0.407845	0.346946	0.355822	2.74409	3.00223	3.68847	4.75695	6.05e-05	0.00014369
chr19-237	chr19	23460723	23460903	+	18.1	0.61	Intergenic	BSR/Beta|Satellite|Satellite	-44739	NR_126448	104472717	Hs.162105	NR_126448	ENSG00000269416	LINC01224	-	long intergenic non-protein coding RNA 1224	ncRNA	1.28695	0.554276	-0.0658559	4.29817	3.97309	4.65508	4.7522	2.39e-08	1.83e-07
chr10-227	chr10	110852408	110852588	+	18.1	0.679	Intergenic	Intergenic	18406	NR_026932	282997	Hs.599931	NR_026932		PDCD4-AS1	-	PDCD4 antisense RNA 1	ncRNA	0.943506	0.572406	0.582162	3.87564	4.60984	4.54052	4.75022	1.98e-08	1.56e-07
chr14-672	chr14	85437236	85437416	+	13.1	0.674	Intergenic	Intergenic	43411	NR_102738	100996280	Hs.135735	NR_102737	ENSG00000259107	LINC00911	-	long intergenic non-protein coding RNA 911	ncRNA	0.422663	0.503241	0.512649	3.79894	3.90455	4.01075	4.74989	9.95e-07	4.6e-06
chr1-1193	chr1	88773656	88773836	+	14.1	0.714	intron (NM_006256, intron 6 of 21)	FRAM|SINE|Alu	-88542	NR_110682	101927891	Hs.637231	NR_110682	ENSG00000237505	PKN2-AS1	-	PKN2 antisense RNA 1	ncRNA	-0.249214	0.951115	0.483304	4.08538	3.14321	4.16579	4.74862	1.26e-06	5.61e-06
chr4-394	chr4	143346342	143346522	+	14.1	0.768	intron (NM_207123, intron 1 of 10)	intron (NM_207123, intron 1 of 10)	2972	NR_036091	100423017		NR_036091	ENSG00000265623	MIR3139	-	microRNA 3139	ncRNA	0.398199	0.954674	-0.167055	3.78313	3.43534	4.24362	4.74738	1.26e-06	5.61e-06
chr1-4908	chr1	83901623	83901803	+	3.99	0.815	intron (NM_001350215, intron 17 of 19)	L2a|LINE|L2	-40717	NR_119375	101927587	Hs.621230	NR_119375	ENSG00000233008	LINC01725	-	long intergenic non-protein coding RNA 1725	ncRNA	-0.517082	-0.473421	0.206035	1.99907	1.76921	2.28606	4.74706	0.00185255	0.00246048
chr6-1007	chr6	4487643	4487823	+	11.7	0.762	Intergenic	LTR10A|LTR|ERV1	-1065	NR_149117	105374895	Hs.436882	NR_149117		LINC02533	-	long intergenic non-protein coding RNA 2533	ncRNA	0.87251	0.48435	-0.158945	4.09877	4.24624	3.3271	4.74669	1.3e-06	5.76e-06
chr10-173	chr10	5565873	5566053	+	21.4	0.6	Intergenic	Intergenic	30155	NR_134491	105376382	Hs.460282	NR_134491	ENSG00000242147	LINC02657	-	long intergenic non-protein coding RNA 2657	ncRNA	0.985016	1.07735	0.636244	5.13358	4.67504	4.38469	4.742	3.06e-10	3.99e-09
chr7-412	chr7	50535014	50535194	+	25.1	0.635	intron (NR_033845, intron 1 of 4)	intron (NR_033845, intron 1 of 4)	3345	NR_033845	100129427	Hs.680434	NR_033845	ENSG00000226122	DDC-AS1	-	DDC antisense RNA 1	ncRNA	0.583342	1.11319	1.47473	5.09187	4.83314	5.12484	4.74124	3.87e-12	8.52e-11
chr3-838	chr3	118536838	118537018	+	17.8	0.814	intron (NR_135547, intron 3 of 3)	MLT1J|LTR|ERVL-MaLR	-104840	NR_135573	101926968	Hs.518185	NR_135573		LOC101926968	-	uncharacterized LOC101926968	ncRNA	0.937668	1.02763	-0.0514081	4.63932	4.16439	4.24811	4.73718	2.2e-08	1.71e-07
chr13-57	chr13	90613594	90613774	+	30.1	0.635	Intergenic	LTR18A|LTR|ERVL	120396	NR_120414	101927224	Hs.385801	NR_120414		LINC01049	-	long intergenic non-protein coding RNA 1049	ncRNA	1.39327	1.14682	1.15788	5.11976	5.35489	5.32578	4.73596	6.5e-14	2.17e-12
chr9-1732	chr9	94945908	94946088	+	9.16	0.656	promoter-TSS (NR_147613)	promoter-TSS (NR_147613)	-444	NR_147613	101928119	Hs.630906	NR_147613		LOC101928119	-	uncharacterized LOC101928119	ncRNA	0.272266	-0.342891	0.357125	3.47457	2.63732	3.3403	4.73583	6.56e-05	0.000153819
chr16-182	chr16	71426671	71426851	+	25.8	0.596	promoter-TSS (NR_146574)	promoter-TSS (NR_146574)	-297	NR_146574	105371333	Hs.578738	NR_146574	ENSG00000261348	LINC02136	-	long intergenic non-protein coding RNA 2136	ncRNA	1.34754	1.09154	0.654545	5.80989	4.70346	4.06169	4.72976	4.02e-11	6.69e-10
chr1-144	chr1	164772728	164772908	+	34.3	0.677	intron (NR_038072, intron 1 of 3)	intron (NR_038072, intron 1 of 3)	1823	NR_038072	100505795	Hs.661039	NR_038072	ENSG00000233693	LOC100505795	-	uncharacterized LOC100505795	ncRNA	0.648066	1.50761	1.80193	5.28895	5.67777	5.46414	4.72753	1.14e-15	5.64e-14
chr12-580	chr12	47267657	47267837	+	21.6	0.758	Intergenic	Intergenic	39652	NR_135024	105369747	Hs.88617	NR_135024		LOC105369747	-	uncharacterized LOC105369747	ncRNA	0.984358	0.625283	1.08742	5.05608	4.79564	4.30475	4.72155	3.89e-10	4.97e-09
chr8-1199	chr8	96349274	96349454	+	12.4	0.765	Intergenic	Intergenic	37284	NR_125829	102724804	Hs.571415	NR_125828	ENSG00000253105	LOC102724804	-	uncharacterized LOC102724804	ncRNA	-0.25969	0.465651	0.9542	3.77356	3.13377	4.30839	4.71813	1.67e-06	7.14e-06
chr15-1259	chr15	61748612	61748792	+	7.75	0.569	Intergenic	Intergenic	18784	NR_146448	100506530	Hs.42265	NR_146448	ENSG00000259284	LINC02349	-	long intergenic non-protein coding RNA 2349	ncRNA	0.266415	-0.350356	0.351891	3.27916	3.76455	2.45973	4.71597	7.46e-05	0.000171688
chr10-1152	chr10	7937600	7937780	+	8.45	0.684	intron (NM_031923, intron 2 of 6)	intron (NM_031923, intron 2 of 6)	114801	NR_104329	399717	Hs.158992	NM_207423	ENSG00000197308	GATA3-AS1	-	GATA3 antisense RNA 1	ncRNA	0.259232	0.335391	-0.352532	2.3866	3.75278	3.20212	4.71522	7.51e-05	0.00017262
chr8-2042	chr8	1938223	1938403	+	8.22	0.755	intron (NM_001308153, intron 27 of 29).2	intron (NM_001308153, intron 27 of 29).2	-33084	NR_126346	104266957	Hs.734498	NR_126346	ENSG00000253696	KBTBD11-OT1	-	KBTBD11 overlapping transcript 1	ncRNA	0.74167	-0.371737	-0.36438	3.47401	3.54078	2.44786	4.71482	8.17e-05	0.000185148
chr5-2087	chr5	137310393	137310573	+	8.22	0.702	intron (NM_004598, intron 2 of 10)	intron (NM_004598, intron 2 of 10)	182286	NR_134246	105379192	Hs.124611	NR_134246		LOC105379192	-	uncharacterized LOC105379192	ncRNA	0.283457	-0.328188	0.368658	3.27974	3.30758	3.05827	4.71438	6.74e-05	0.000157424
chr1-292	chr1	165773460	165773640	+	25.6	0.701	non-coding (NR_125374, exon 2 of 3)	non-coding (NR_125374, exon 2 of 3)	4621	NR_125374	100147773	Hs.633824	NR_125374		TMCO1-AS1	-	TMCO1 antisense RNA 1	ncRNA	0.581328	1.46192	1.12246	4.7384	5.23833	5.02764	4.71394	5.94e-12	1.24e-10
chr15-320	chr15	86336110	86336290	+	21.6	0.754	intron (NM_152336, intron 17 of 24)	intron (NM_152336, intron 17 of 24)	-19232	NR_046012	727915	Hs.451281	NR_046012	ENSG00000260125	AGBL1-AS1	-	AGBL1 antisense RNA 1	ncRNA	0.536829	1.43026	0.632755	4.88691	4.66956	4.59286	4.71388	3.59e-10	4.61e-09
chr1-24	chr1	154418411	154418591	+	46.3	0.606	intron (NM_001206866, intron 1 of 6)	intron (NM_001206866, intron 1 of 6)	-11937	NR_147855	101928101	Hs.617089	NR_147855	ENSG00000228013	IL6R-AS1	-	IL6R antisense RNA 1	ncRNA	1.72476	1.22071	2.0761	6.21227	6.13926	5.54277	4.71177	5.3e-21	6.61e-19
chr7-521	chr7	55186269	55186449	+	24.7	0.692	intron (NR_047551, intron 1 of 1)	intron (NR_047551, intron 1 of 1)	2590	NR_047551	100507500	Hs.720489	NR_047551	ENSG00000224057	EGFR-AS1	-	EGFR antisense RNA 1	ncRNA	0.577736	1.45944	1.11953	5.01235	5.48445	4.48926	4.70687	1.03e-11	2.01e-10
chr11-157	chr11	31974809	31974989	+	27.2	0.707	Intergenic	Intergenic	66419	NR_120526	100506675	Hs.446169	NR_120526	ENSG00000254584	LOC100506675	-	uncharacterized LOC100506675	ncRNA	1.01526	1.45944	0.675359	5.00621	4.70564	5.16572	4.70647	7.32e-12	1.48e-10
chr7-680	chr7	147570483	147570663	+	22.8	0.673	intron (NM_014141, intron 11 of 22)	intron (NM_014141, intron 11 of 22)	-101106	NR_133929	105375556	Hs.667432	NR_133929	ENSG00000230190	LOC105375556	-	uncharacterized LOC105375556	ncRNA	-0.0729199	1.42184	1.07551	4.35843	4.78445	4.88301	4.70541	4.68e-10	5.87e-09
chr4-111	chr4	81164722	81164902	+	21.8	0.643	promoter-TSS (NR_125908)	promoter-TSS (NR_125908)	-128	NR_125908	101928942	Hs.664002	NR_125908	ENSG00000251059	LOC101928942	-	uncharacterized LOC101928942	ncRNA	0.539461	1.07667	1.08742	4.48315	4.66665	4.88565	4.70457	4.19e-10	5.32e-09
chr15-375	chr15	66459969	66460149	+	16.4	0.62	intron (NM_002755, intron 5 of 10)	intron (NM_002755, intron 5 of 10)	36975	NR_039737	100616149		NR_039737	ENSG00000266589	MIR4512	-	microRNA 4512	ncRNA	0.938178	0.565725	0.575456	4.82265	4.16262	3.88239	4.69856	3.73e-08	2.69e-07
chr7-2444	chr7	29035481	29035661	+	8.22	0.644	intron (NM_001371256, intron 15 of 16)	intron (NM_001371256, intron 15 of 16)	55604	NR_038965	100506497	Hs.586328	NR_038965	ENSG00000272568	LOC100506497	-	uncharacterized LOC100506497	ncRNA	-0.403146	0.350746	0.359635	2.74803	3.5466	3.20619	4.69735	7.35e-05	0.000169514
chr9-65	chr9	115615959	115616139	+	39.4	0.672	Intergenic	Intergenic	128190	NR_109805	101928775	Hs.522362	NR_109805	ENSG00000228714	LOC101928775	-	uncharacterized LOC101928775	ncRNA	1.70396	1.52656	1.20004	5.78321	5.62564	5.4789	4.69452	3.03e-17	1.94e-15
chr4-136	chr4	13921021	13921201	+	20.9	0.616	intron (NR_121681, intron 3 of 3)	intron (NR_121681, intron 3 of 3)	-190857	NR_033931	152742	Hs.135435	NR_033931	ENSG00000248698	LINC01085	-	long intergenic non-protein coding RNA 1085	ncRNA	1.3242	1.06281	0.00784267	4.35503	4.7807	4.82514	4.68997	6.19e-10	7.5e-09
chr16-781	chr16	73651706	73651886	+	12	0.756	Intergenic	AluY|SINE|Alu	264991	NR_038234	100506172	Hs.434230	NR_038234	ENSG00000258779	LINC01568	-	long intergenic non-protein coding RNA 1568	ncRNA	0.38652	0.944616	-0.182708	4.20737	3.13405	3.89617	4.68885	1.93e-06	8.07e-06
chr3-178	chr3	176767465	176767645	+	33.8	0.693	Intergenic	L1M1|LINE|L1	49446	NR_110819	101928684	Hs.639352	NR_110819	ENSG00000228308	LINC01209	-	long intergenic non-protein coding RNA 1209	ncRNA	1.07205	1.7911	1.17852	5.35514	5.53192	5.42255	4.68863	2.3e-15	1.09e-13
chr4-967	chr4	38535246	38535426	+	8.69	0.614	Intergenic	THE1B|LTR|ERVL-MaLR	-12156	NR_110951	101928776	Hs.586147	NR_110951	ENSG00000249534	LINC01258	-	long intergenic non-protein coding RNA 1258	ncRNA	0.277131	-0.33659	0.361773	3.26653	3.00021	3.19944	4.68422	8.01e-05	0.00018216
chr2-192	chr2	20577883	20578063	+	26.5	0.608	Intergenic	Intergenic	14575	NR_046836	100874343	Hs.591546	NR_046836	ENSG00000231948	HS1BP3-IT1	-	HS1BP3 intronic transcript 1	ncRNA	1.01683	1.11021	1.12113	4.52048	5.23454	5.07329	4.68157	1.08e-11	2.09e-10
chr5-254	chr5	33068925	33069105	+	25.1	0.701	Intergenic	L2c|LINE|L2	121572	NR_033832	340113	Hs.434404	NR_033832	ENSG00000248279	LINC02120	-	long intergenic non-protein coding RNA 2120	ncRNA	0.577455	1.10834	1.47059	5.30477	4.82857	4.75028	4.68019	1.08e-11	2.08e-10
chr14-467	chr14	85421577	85421757	+	16.4	0.706	Intergenic	LTR16C|LTR|ERVL	27752	NR_102738	100996280	Hs.135735	NR_102737	ENSG00000259107	LINC00911	-	long intergenic non-protein coding RNA 911	ncRNA	0.933575	0.559762	0.569437	3.68048	4.31333	4.64866	4.67623	4.82e-08	3.35e-07
chr17-631	chr17	48236782	48236962	+	17.6	0.667	intron (NM_001075099, intron 4 of 12)	intron (NM_001075099, intron 4 of 12)	-57475	NR_131240	105371807	Hs.661105	NR_131239	ENSG00000235300	THRA1/BTR	-	uncharacterized LOC105371807	ncRNA	0.485852	0.568931	1.04105	4.52907	3.9758	4.31927	4.67537	3.7e-08	2.67e-07
chr15-475	chr15	98803337	98803517	+	16.2	0.802	intron (NM_000875, intron 2 of 20)	Tigger3b|DNA|TcMar-Tigger	19001	NR_039864	100616432		NR_039864	ENSG00000264480	MIR4714	-	microRNA 4714	ncRNA	0.467171	-0.0793082	1.3893	4.63164	4.46459	3.7687	4.67443	4.81e-08	3.35e-07
chr10-1080	chr10	78255290	78255470	+	8.45	0.672	Intergenic	Intergenic	6755	NR_038985	100132987	Hs.55047	NR_038985	ENSG00000230417	LINC00856	-	long intergenic non-protein coding RNA 856	ncRNA	0.265807	-0.351414	0.350112	3.46096	2.62407	3.18987	4.67417	8.89e-05	0.000198498
chr11-962	chr11	81005658	81005838	+	12.7	0.732	Intergenic	MIRb|SINE|MIR	-242945	NR_120570	101928944	Hs.547927	NR_120570	ENSG00000255178	LINC02720	-	long intergenic non-protein coding RNA 2720	ncRNA	-0.24731	0.952494	0.484853	3.60529	4.38143	3.45719	4.67338	2e-06	8.34e-06
chr21-290	chr21	37145845	37146025	+	7.75	0.679	intron (NM_003316, intron 21 of 45)	MSTB1|LTR|ERVL-MaLR	47991	NR_046651	100874006	Hs.570411	NR_046651	ENSG00000228677	TTC3-AS1	-	TTC3 antisense RNA 1	ncRNA	0.27113	-0.344356	0.35607	3.47593	3.29737	2.68147	4.67329	8.63e-05	0.000193873
chr14-445	chr14	68695447	68695627	+	17.1	0.631	Intergenic	Intergenic	-66750	NR_135816	100996664		NR_135816		LOC100996664	-	uncharacterized LOC100996664	ncRNA	0.473251	0.556277	1.03071	4.89845	3.76284	3.9752	4.67252	5.32e-08	3.66e-07
chr2-1962	chr2	188142693	188142873	+	8.45	0.683	intron (NR_126396, intron 2 of 2)	intron (NR_126396, intron 2 of 2)	144908	NR_126396	104355152		NR_126396	ENSG00000231689	LINC01090	-	long intergenic non-protein coding RNA 1090	ncRNA	0.25017	-0.371825	0.33376	2.71127	2.60236	3.65496	4.67015	0.000104159	0.00022609
chr6-132	chr6	85361393	85361573	+	30.1	0.761	Intergenic	Intergenic	28703	NR_134634	101928820	Hs.587370	NR_134633	ENSG00000234155	LINC02535	-	long intergenic non-protein coding RNA 2535	ncRNA	1.66677	0.698912	1.14645	5.39443	5.07083	5.09493	4.66458	2.64e-13	7.88e-12
chr18-226	chr18	11500512	11500692	+	26.3	0.718	intron (NR_110778, intron 1 of 2)	intron (NR_110778, intron 1 of 2)	10554	NR_110778	101927433	Hs.331210	NR_110778	ENSG00000267252	LINC01255	-	long intergenic non-protein coding RNA 1255	ncRNA	1.01342	1.45776	0.672829	4.73115	4.93701	5.11689	4.66456	1.28e-11	2.42e-10
chr12-1985	chr12	8198007	8198187	+	8.92	0.774	intron (NR_026788, intron 7 of 7)	L1PBa|LINE|L1	17888	NR_026788	440078	Hs.512257	NR_026788	ENSG00000226711	FAM66C	-	family with sequence similarity 66 member C	ncRNA	0.272229	0.347663	-0.335766	3.01826	2.99033	3.32814	4.66386	9.12e-05	0.000202605
chr13-157	chr13	52085032	52085212	+	25.4	0.561	intron (NM_199289, intron 16 of 21)	THE1B|LTR|ERVL-MaLR	-43773	NR_110306	101929657	Hs.637461	NR_110306	ENSG00000273523	LOC101929657	-	uncharacterized LOC101929657	ncRNA	0.575303	1.10656	1.46907	5.30275	4.82652	4.68674	4.65923	1.51e-11	2.78e-10
chr13-238	chr13	110113284	110113464	+	20.9	0.65	Intergenic	MER74A|LTR|ERVL	-8328	NR_148221	105370361	Hs.134728	NR_148221		LOC105370361	-	uncharacterized LOC105370361	ncRNA	0.979659	1.07144	0.62873	5.04314	4.38177	4.44728	4.65895	8.61e-10	1e-08
chr2-1100	chr2	238948466	238948646	+	12.7	0.63	Intergenic	Intergenic	-22287	NR_034162	401039	Hs.516791	NM_001001698	ENSG00000227744	LINC01940	-	long intergenic non-protein coding RNA 1940	ncRNA	0.396903	0.953127	-0.169202	3.59823	3.88167	3.8989	4.65416	2.1e-06	8.7e-06
chr14-1785	chr14	85852082	85852262	+	7.04	0.648	Intergenic	AluSc|SINE|Alu	-82506	NR_110155	101928767	Hs.536380	NR_110155		LINC02328	-	long intergenic non-protein coding RNA 2328	ncRNA	0.273815	-0.340913	0.358477	3.26573	3.29285	2.87388	4.65153	9.3e-05	0.000205802
chr18-830	chr18	40911987	40912167	+	12	0.772	Intergenic	MER44B|DNA|TcMar-Tigger	608600	NR_002838	641516	Hs.116612	NR_002838	ENSG00000267313	KC6	-	keratoconus gene 6	ncRNA	-0.24583	0.953175	0.485909	3.60224	4.23146	3.58073	4.65047	2.17e-06	8.95e-06
chr18-215	chr18	80179242	80179422	+	28.6	0.733	TTS (NR_028340)	TTS (NR_028340)	31408	NR_028340	100130522	Hs.352602	NM_001145731	ENSG00000267270	PARD6G-AS1	-	PARD6G antisense RNA 1	ncRNA	0.6135	1.48424	1.49573	5.33033	5.34753	4.88877	4.64318	3.58e-13	1.03e-11
chr2-102	chr2	105541769	105541949	+	30.3	0.692	Intergenic	Intergenic	68700	NR_038891	285000	Hs.737917	NR_038891		LOC285000	-	uncharacterized LOC285000	ncRNA	1.04361	1.48413	1.14877	5.18481	4.85157	5.35583	4.64212	3.84e-13	1.09e-11
chr1-761	chr1	47650317	47650497	+	17.6	0.804	Intergenic	Intergenic	-213090	NR_126355	102724077	Hs.159718	NR_126355		LINC01389	-	long intergenic non-protein coding RNA 1389	ncRNA	0.924435	1.01357	-0.0744145	4.283	3.75007	4.51503	4.64013	6.59e-08	4.41e-07
chr7-738	chr7	37065888	37066068	+	20.4	0.723	intron (NM_001206480, intron 15 of 21)	THE1B|LTR|ERVL-MaLR	68182	NR_104120	100861514	Hs.627775	NR_104120	ENSG00000224101	ELMO1-AS1	-	ELMO1 antisense RNA 1	ncRNA	-0.0757061	1.06314	1.43159	4.78598	4.78032	4.37075	4.63965	9.71e-10	1.11e-08
chr10-55	chr10	77949250	77949430	+	27.7	0.67	Intergenic	Intergenic	22528	NR_024585	100128292	Hs.547908	NR_024585		DLG5-AS1	-	DLG5 antisense RNA 1	ncRNA	1.3825	1.48057	0.70682	5.51479	4.85108	5.04345	4.63883	4.82e-13	1.33e-11
chr7-690	chr7	28037320	28037500	+	19	0.714	intron (NM_175061, intron 1 of 4)	intron (NM_175061, intron 1 of 4)	-143047	NR_034097	100128081	Hs.434307	NR_034097		JAZF1-AS1	-	JAZF1 antisense RNA 1	ncRNA	0.980987	1.07263	0.630123	4.35505	4.77982	4.70803	4.63616	9.9e-10	1.13e-08
chr11-953	chr11	88179404	88179584	+	11.7	0.643	Intergenic	Intergenic	2992	NR_036124	100423040		NR_036124	ENSG00000266581	MIR3166	-	microRNA 3166	ncRNA	0.399665	0.479798	0.489153	3.60406	4.37898	3.31729	4.63556	2.6e-06	1.04e-05
chr4-553	chr4	139008230	139008410	+	11.7	0.634	intron (NR_133945, intron 1 of 2)	AluSp|SINE|Alu	4326	NR_133945	105377448	Hs.200280	NR_133945	ENSG00000250195	LOC105377448	-	uncharacterized LOC105377448	ncRNA	-0.243692	0.478161	0.964491	3.93871	3.88374	3.57865	4.63521	2.28e-06	9.33e-06
chr12-725	chr12	127550408	127550588	+	16	0.705	Intergenic	Intergenic	85969	NR_120451	101927637	Hs.170413	NR_120451	ENSG00000256022	LINC02411	-	long intergenic non-protein coding RNA 2411	ncRNA	0.486048	0.569063	1.04113	4.41729	4.31855	4.07034	4.63367	5.15e-08	3.55e-07
chr13-34	chr13	18991212	18991392	+	40.9	0.715	Intergenic	Intergenic	-16957	NR_026852	348021	Hs.314114	NR_026852	ENSG00000232685	LINC00442	-	long intergenic non-protein coding RNA 442	ncRNA	1.09905	1.1956	2.26717	6.06971	5.63505	5.44822	4.63311	3.43e-18	2.58e-16
chr11-1691	chr11	22466886	22467066	+	7.98	0.69	intron (NR_120583, intron 3 of 3)	intron (NR_120583, intron 3 of 3)	25043	NR_120583	102723378	Hs.374255	NR_120583	ENSG00000255323	LINC01495	-	long intergenic non-protein coding RNA 1495	ncRNA	0.258501	-0.360933	0.341954	2.99783	2.60518	3.43365	4.63019	0.000116274	0.00024815
chr10-1439	chr10	89116232	89116412	+	7.75	0.783	Intergenic	MLT1O|LTR|ERVL-MaLR	-52911	NR_039827	100616192		NR_039827	ENSG00000265375	MIR4679-2	-	microRNA 4679-2	ncRNA	0.740216	-0.370008	-0.362797	3.2412	2.97243	3.02377	4.62811	0.000117231	0.000249959
chr8-2020	chr8	47045831	47046011	+	8.69	0.696	Intergenic	L1PA10|LINE|L1	-143386	NR_037168	100287846	Hs.21550	NR_037168		LOC100287846	-	uncharacterized LOC100287846	ncRNA	0.227577	-0.401335	0.310889	1.88366	3.2464	3.53815	4.62772	0.000133355	0.000278041
chr5-1180	chr5	55438525	55438705	+	11.5	0.74	intron (NR_103485, intron 5 of 6)	intron (NR_103485, intron 5 of 6)	70311	NR_049869	100847019		NR_049869	ENSG00000265135	MIR5687	-	microRNA 5687	ncRNA	0.382861	-0.195548	0.951577	3.14811	4.21983	3.79376	4.62509	2.87e-06	1.14e-05
chr18-242	chr18	3624076	3624256	+	24.9	0.611	intron (NM_001242761, intron 7 of 11)	intron (NM_001242761, intron 7 of 11)	20429	NR_119377	84777	Hs.659053	NM_032691		DLGAP1-AS2	-	DLGAP1 antisense RNA 2	ncRNA	1.01196	1.45645	0.670901	4.7295	5.13718	4.86113	4.62144	2.21e-11	3.93e-10
chr2-2180	chr2	13652985	13653165	+	8.45	0.75	Intergenic	LTR16E1|LTR|ERVL	-646062	NR_038434	100506474	Hs.242196	NR_038434	ENSG00000225649	LOC100506474	-	uncharacterized LOC100506474	ncRNA	0.240021	0.314339	-0.377857	3.22005	2.11194	3.41938	4.61896	0.000133481	0.000278219
chr11-899	chr11	128208532	128208712	+	12.2	0.646	promoter-TSS (NR_146647)	promoter-TSS (NR_146647)	-144	NR_146647	105369564	Hs.591937	NR_146647	ENSG00000272575	LINC02098	-	long intergenic non-protein coding RNA 2098	ncRNA	0.861692	0.471265	-0.176456	3.59201	3.87508	3.79389	4.61602	2.78e-06	1.11e-05
chr1-188	chr1	178530130	178530310	+	29.6	0.697	Intergenic	Intergenic	-12576	NR_033186	400798	Hs.668085	NM_207467	ENSG00000213057	C1orf220	-	chromosome 1 open reading frame 220 (putative)	ncRNA	1.38445	1.13574	1.14674	4.75474	5.2553	5.3136	4.61263	6.63e-13	1.78e-11
chr6-206	chr6	10451946	10452126	+	23.2	0.626	non-coding (NR_132993, exon 2 of 4)	non-coding (NR_132993, exon 2 of 4)	12319	NR_049872	100846998		NR_049872	ENSG00000263705	MIR5689	-	microRNA 5689	ncRNA	1.34664	0.0462023	1.45509	5.29437	4.92962	4.40074	4.61215	4.47e-11	7.36e-10
chr20-479	chr20	7346633	7346813	+	11.5	0.611	promoter-TSS (NR_110610)	promoter-TSS (NR_110610)	-710	NR_110610	101929312	Hs.559354	NR_110610		LINC01706	-	long intergenic non-protein coding RNA 1706	ncRNA	0.386967	-0.190471	0.954592	4.0711	3.41975	3.6846	4.61063	2.93e-06	1.16e-05
chr1-6	chr1	159960794	159960974	+	80.3	0.641	promoter-TSS (NR_038849)	promoter-TSS (NR_038849)	-340	NR_038849	100505633	Hs.445045	NR_038849	ENSG00000224259	LINC01133	-	long intergenic non-protein coding RNA 1133	ncRNA	2.5447	2.32173	2.33443	6.72105	6.62928	6.86501	4.61057	1.15e-37	9.94e-35
chr6-2180	chr6	33694676	33694856	+	7.28	0.621	intron (NM_002224, intron 56 of 57)	intron (NM_002224, intron 56 of 57)	-3362	NR_037498	100500873		NR_037498	ENSG00000266509	MIR3934	-	microRNA 3934	ncRNA	0.258629	0.333541	-0.353588	3.44497	2.60871	3.02287	4.61051	0.000122984	0.000260216
chr5-1825	chr5	57824138	57824318	+	8.22	0.678	Intergenic	Intergenic	74934	NR_109900	101928539	Hs.639385	NR_109900	ENSG00000249584	LINC02225	-	long intergenic non-protein coding RNA 2225	ncRNA	0.247814	-0.374767	0.330727	2.6985	2.58938	3.53386	4.6064	0.000139918	0.000289464
chr18-44	chr18	48998294	48998474	+	45.3	0.635	Intergenic	Intergenic	-25319	NR_148999	100129878	Hs.437704	NR_148999	ENSG00000264269	LOC100129878	-	uncharacterized LOC100129878	ncRNA	1.11941	1.82586	2.07392	5.99442	5.71687	5.80586	4.60605	5.37e-20	5.5e-18
chr4-505	chr4	57094904	57095084	+	12.2	0.696	intron (NM_001553, intron 1 of 4)	Tigger17a|DNA|TcMar-Tigger	-14768	NR_034081	255130	Hs.691061	NR_034081	ENSG00000245067	IGFBP7-AS1	-	IGFBP7 antisense RNA 1	ncRNA	0.85631	0.464736	-0.184986	3.92427	3.41634	3.78832	4.6015	3.18e-06	1.24e-05
chr1-900	chr1	7401950	7402130	+	15.7	0.656	intron (NM_001349608, intron 4 of 21)	MIRc|SINE|MIR	-12286	NR_146201	102725193	Hs.666120	NR_146199	ENSG00000237728	LOC102725193	-	uncharacterized LOC102725193	ncRNA	0.481522	0.564192	1.03697	4.01586	4.30991	4.31015	4.59959	7.21e-08	4.77e-07
chr14-549	chr14	68687825	68688005	+	15.3	0.787	Intergenic	L1ME4b|LINE|L1	-59128	NR_135816	100996664		NR_135816		LOC100996664	-	uncharacterized LOC100996664	ncRNA	-0.163211	1.37088	0.551071	3.8442	4.1352	4.51049	4.59883	9.34e-08	5.98e-07
chr10-26	chr10	37380125	37380305	+	35.5	0.612	Intergenic	MIRc|SINE|MIR	71029	NR_104061	101929520	Hs.144151	NR_104061	ENSG00000235687	LINC00993	-	long intergenic non-protein coding RNA 993	ncRNA	1.08426	1.17996	2.05098	5.49303	5.46461	5.57936	4.59672	2.89e-16	1.6e-14
chr1-1503	chr1	87399366	87399546	+	12	0.613	Intergenic	Intergenic	-27801	NR_038324	100505768	Hs.125247	NR_038324	ENSG00000227290	LINC01364	-	long intergenic non-protein coding RNA 1364	ncRNA	0.399124	0.478759	0.488056	3.38985	3.87659	3.89381	4.59538	3.01e-06	1.18e-05
chr11-957	chr11	126917911	126918091	+	12.4	0.695	intron (NM_001301097, intron 1 of 15)	intron (NM_001301097, intron 1 of 15)	-22745	NR_046986	100874251	Hs.319053	NR_046986	ENSG00000254960	KIRREL3-AS2	-	KIRREL3 antisense RNA 2	ncRNA	0.857031	-0.191716	0.474906	3.58553	3.65937	3.88711	4.59298	3.3e-06	1.28e-05
chr3-1893	chr3	195118331	195118511	+	11.5	0.685	intron (NM_152531, intron 3 of 3)	intron (NM_152531, intron 3 of 3)	16159	NR_036089	100422926		NR_036089	ENSG00000265333	MIR3137	-	microRNA 3137	ncRNA	-0.25884	0.466103	0.954076	3.92524	3.41747	3.78919	4.59028	3.19e-06	1.24e-05
chr5-685	chr5	143235509	143235689	+	15.7	0.626	Intergenic	Intergenic	43099	NR_046816	100874372	Hs.666717	NR_046816	ENSG00000230789	ARHGAP26-IT1	-	ARHGAP26 intronic transcript 1	ncRNA	1.27753	-0.0919361	0.551001	4.5083	3.95285	4.05297	4.58709	1.06e-07	6.67e-07
chr2-1142	chr2	66840046	66840226	+	12.7	0.577	Intergenic	Intergenic	-64300	NR_110169	101060019	Hs.116425	NR_110169	ENSG00000230525	LINC01799	-	long intergenic non-protein coding RNA 1799	ncRNA	0.382579	0.461785	0.471032	3.57972	3.12009	4.14223	4.58532	3.76e-06	1.43e-05
chr6-1340	chr6	85314633	85314813	+	11	0.725	Intergenic	L1PA6|LINE|L1	75463	NR_134634	101928820	Hs.587370	NR_134633	ENSG00000234155	LINC02535	-	long intergenic non-protein coding RNA 2535	ncRNA	-0.28329	0.447194	0.938973	3.13978	4.49308	3.29947	4.58111	4.49e-06	1.65e-05
chr10-1328	chr10	91613829	91614009	+	6.81	0.61	Intergenic	Intergenic	-2459	NR_024467	100188947	Hs.535293	NR_024467		HECTD2-AS1	-	HECTD2 antisense RNA 1	ncRNA	0.257779	-0.361901	0.341496	3.44598	2.97335	2.65711	4.57601	0.000141844	0.000292706
chr10-358	chr10	32413651	32413831	+	15.3	0.678	Intergenic	MLT1J2|LTR|ERVL-MaLR	32315	NR_120660	101929431	Hs.639819	NR_120660		LOC101929431	-	uncharacterized LOC101929431	ncRNA	0.479081	1.0246	0.571447	4.28987	4.45594	3.87037	4.57408	9.48e-08	6.06e-07
chr11-404	chr11	128210603	128210783	+	17.6	0.669	intron (NR_146647, intron 1 of 3)	intron (NR_146647, intron 1 of 3)	1927	NR_146647	105369564	Hs.591937	NR_146647	ENSG00000272575	LINC02098	-	long intergenic non-protein coding RNA 2098	ncRNA	0.436757	0.518374	0.998912	3.64477	3.19134	4.88497	4.57313	2.52e-07	1.41e-06
chr5-2089	chr5	74241818	74241998	+	7.51	0.696	Intergenic	MER5A|DNA|hAT-Charlie	66417	NR_105009	102503429	Hs.519391	NR_105009	ENSG00000248942	LINC01335	-	long intergenic non-protein coding RNA 1335	ncRNA	0.724171	-0.391023	-0.383971	2.97038	2.57499	3.28367	4.57186	0.000170851	0.00034306
chr2-1416	chr2	193824577	193824757	+	10.6	0.726	Intergenic	Intergenic	-519602	NR_110222	101927406	Hs.385793	NR_110222	ENSG00000225539	LINC01821	-	long intergenic non-protein coding RNA 1821	ncRNA	-0.266666	0.938651	0.46914	3.37633	3.65425	3.97545	4.56706	3.86e-06	1.46e-05
chr5-92	chr5	42950662	42950842	+	40.6	0.711	Intergenic	Intergenic	42581	NR_104643	643977	Hs.535791	NR_104643		FLJ32255	-	uncharacterized LOC643977	ncRNA	1.71361	1.53787	1.54957	5.68308	5.7011	5.59382	4.56702	8.61e-18	6.05e-16
chr10-167	chr10	17348790	17348970	+	22.1	0.677	intron (NM_001004470, intron 4 of 7)	intron (NM_001004470, intron 4 of 7)	-38056	NR_034129	100128098	Hs.530588	NR_034129	ENSG00000204832	ST8SIA6-AS1	-	ST8SIA6 antisense RNA 1	ncRNA	1.86615	0.623252	0.0298862	4.71471	5.30009	4.46738	4.56644	1.02e-10	1.52e-09
chr5-232	chr5	172314838	172315018	+	25.4	0.649	Intergenic	Intergenic	29331	NR_130933	100288254	Hs.531911	NM_001007542		LOC100288254	-	uncharacterized LOC100288254	ncRNA	1.03777	1.47904	1.14273	5.50937	4.84617	4.82373	4.56101	1.78e-12	4.34e-11
chr4-666	chr4	138951834	138952014	+	10.8	0.62	intron (NR_133945, intron 2 of 2)	intron (NR_133945, intron 2 of 2)	60722	NR_133945	105377448	Hs.200280	NR_133945	ENSG00000250195	LOC105377448	-	uncharacterized LOC105377448	ncRNA	0.374372	0.454003	0.463299	3.38093	4.49416	2.97491	4.55858	5.32e-06	1.9e-05
chr3-196	chr3	134085196	134085376	+	31.5	0.64	Intergenic	Intergenic	-27638	NR_135574	100507210	Hs.669052	NR_135574	ENSG00000243832	LINC02000	-	long intergenic non-protein coding RNA 2000	ncRNA	1.0665	1.50395	1.51548	5.34321	5.18425	5.33085	4.55834	2.9e-14	1.08e-12
chr2-1815	chr2	7530105	7530285	+	10.1	0.839	Intergenic	THE1D|LTR|ERVL-MaLR	108934	NR_038432	100506274	Hs.177930	NR_038432	ENSG00000229727	LOC100506274	-	uncharacterized LOC100506274	ncRNA	0.853788	0.46164	-0.188989	3.92367	3.86776	3.30052	4.55819	4.33e-06	1.6e-05
chr8-2154	chr8	19146728	19146908	+	8.22	0.776	Intergenic	MER96|DNA|hAT-Tip100	98704	NR_038919	100128993	Hs.697742	NR_038919		LOC100128993	-	uncharacterized LOC100128993	ncRNA	0.236383	-0.389432	0.318626	3.20337	2.09778	3.27809	4.5516	0.000183364	0.000363917
chr6-762	chr6	19731391	19731571	+	13.6	0.75	intron (NR_134651, intron 3 of 3)	MER44C|DNA|TcMar-Tigger	73278	NR_134651	100506885	Hs.346489	NR_134649	ENSG00000228412	LOC100506885	-	uncharacterized LOC100506885	ncRNA	0.477201	0.559656	1.03315	4.40331	4.1424	3.96498	4.55029	1.15e-07	7.16e-07
chr15-292	chr15	40063709	40063889	+	19	0.608	intron (NR_040060, intron 2 of 2)	intron (NR_040060, intron 2 of 2)	24488	NR_040059	100131089	Hs.386000	NR_040059	ENSG00000248508	SRP14-AS1	-	SRP14 antisense RNA1 (head to head)	ncRNA	0.519261	1.05956	1.07021	5.10099	4.20199	4.10873	4.54697	4.4e-09	4.22e-08
chr13-1149	chr13	18936240	18936420	+	7.04	0.741	Intergenic	L2c|LINE|L2	30891	NR_104118	100652856	Hs.549878	NR_104118		LINC00408	-	long intergenic non-protein coding RNA 408	ncRNA	-0.441069	0.815045	-0.372594	3.22569	2.95672	2.83842	4.54686	0.000163949	0.000331323
chr17-465	chr17	66509053	66509233	+	20.2	0.559	intron (NM_002737, intron 3 of 16)	MLT2B4|LTR|ERVL	-92289	NR_110822	101928001	Hs.650730	NR_110822		PRKCA-AS1	-	PRKCA antisense RNA 1	ncRNA	0.498812	-0.0352259	1.70688	4.7586	4.00496	4.62271	4.54636	4.46e-09	4.27e-08
chr14-554	chr14	28083584	28083764	+	15.3	0.701	Intergenic	Intergenic	-410453	NR_148992	728755	Hs.652058	NR_148991	ENSG00000258932	LOC728755	-	uncharacterized LOC728755	ncRNA	0.470802	0.552899	1.0274	4.27491	3.74378	4.29661	4.53682	1.4e-07	8.5e-07
chr1-3129	chr1	99457548	99457728	+	7.04	0.642	Intergenic	Intergenic	30166	NR_125951	101928270	Hs.576048	NR_125951	ENSG00000224445	LINC01708	-	long intergenic non-protein coding RNA 1708	ncRNA	-0.431287	0.325682	0.334356	3.42793	2.59252	2.83711	4.53483	0.000172707	0.000346217
chr18-359	chr18	45403780	45403960	+	18.8	0.677	intron (NM_001371319, intron 4 of 23)	L2c|LINE|L2	103166	NR_110899	101927980	Hs.591058	NR_110899		SLC14A2-AS1	-	SLC14A2 antisense RNA 1	ncRNA	1.31735	-0.0159403	1.06511	4.33612	4.75965	4.42764	4.53222	4.04e-09	3.92e-08
chr8-956	chr8	2885999	2886179	+	14.6	0.733	Intergenic	MIRb|SINE|MIR	-157638	NR_125425	101927815	Hs.571467	NR_125423	ENSG00000254319	LOC101927815	-	uncharacterized LOC101927815	ncRNA	0.923195	1.01195	-0.0771459	4.14381	4.13178	4.13648	4.53113	1.47e-07	8.86e-07
chr1-3186	chr1	29302349	29302529	+	7.28	0.738	intron (NM_133177, intron 15 of 30)	Tigger3b|DNA|TcMar-Tigger	47675	NR_110758	101928460	Hs.434659	NR_110758	ENSG00000230523	LINC01756	-	long intergenic non-protein coding RNA 1756	ncRNA	0.24664	0.321448	-0.369259	2.9944	3.50439	2.42334	4.53036	0.000179423	0.000356985
chr13-1108	chr13	106376531	106376711	+	7.51	0.692	promoter-TSS (NR_034119)	promoter-TSS (NR_034119)	57	NR_163477	728192	Hs.559194	NR_034119		LINC00460	-	long intergenic non-protein coding RNA 460	ncRNA	0.260817	-0.357803	0.343678	2.9878	2.95877	3.00913	4.52984	0.000174712	0.000349148
chr3-308	chr3	5023357	5023537	+	27.2	0.633	Intergenic	Intergenic	-43486	NR_125915	100507582	Hs.434505	NR_037903	ENSG00000235831	BHLHE40-AS1	-	BHLHE40 antisense RNA 1	ncRNA	1.37946	0.6912	1.48863	5.17647	5.05967	4.93243	4.52889	2.12e-12	5.06e-11
chr9-1927	chr9	79023180	79023360	+	7.51	0.623	Intergenic	Intergenic	122396	NR_109771	101927450	Hs.738041	NR_109771	ENSG00000260995	LOC101927450	-	uncharacterized LOC101927450	ncRNA	-0.487556	0.782555	-0.420382	3.5778	2.07505	2.80875	4.52377	0.000218058	0.000420365
chr8-2487	chr8	22650981	22651161	+	6.57	0.755	intron (NM_018688, intron 1 of 8)	MLT1F|LTR|ERVL-MaLR	-8862	NR_027715	80094	Hs.675917	NM_025026		BIN3-IT1	-	BIN3 intronic transcript 1	ncRNA	-0.417881	0.3359	0.344566	2.98889	2.95993	3.01012	4.52251	0.000174303	0.000348539
chr16-299	chr16	53881428	53881608	+	22.5	0.758	intron (NM_001363894, intron 6 of 9)	LTR40a|LTR|ERVL	-157875	NR_103838	100505692	Hs.664629	NR_103838		FTO-IT1	-	FTO intronic transcript 1	ncRNA	1.00164	1.44728	0.65743	5.21873	4.81112	4.31745	4.52247	1.32e-10	1.91e-09
chr10-216	chr10	105042074	105042254	+	16.2	0.752	intron (NM_014978, intron 4 of 26)	L2c|LINE|L2	-375948	NR_104028	100505890	Hs.348526	NR_104028	ENSG00000226387	SORCS3-AS1	-	SORCS3 antisense RNA 1	ncRNA	0.525073	1.06428	1.07493	4.86039	4.51052	4.10882	4.5181	4.63e-09	4.39e-08
chr12-624	chr12	72296462	72296642	+	19	0.71	intron (NM_013381, intron 2 of 18)	intron (NM_013381, intron 2 of 18)	-23043	NR_026836	283392	Hs.363603	NM_001025457	ENSG00000236333	TRHDE-AS1	-	TRHDE antisense RNA 1	ncRNA	0.518565	1.41606	0.612973	4.85427	4.19613	4.35236	4.51736	4.9e-09	4.63e-08
chr12-5	chr12	103560754	103560934	+	66	0.659	Intergenic	MIRb|SINE|MIR	13050	NR_110103	101929084	Hs.440981	NR_110103	ENSG00000257762	LINC02401	-	long intergenic non-protein coding RNA 2401	ncRNA	2.36744	2.63622	1.28801	6.27929	6.11741	6.66731	4.51417	4.27e-29	1.64e-26
chr8-319	chr8	126095171	126095351	+	27	0.706	Intergenic	LTR57-int|LTR|ERVL	-144064	NR_038446	100130231	Hs.729642	NR_038446	ENSG00000245164	LINC00861	-	long intergenic non-protein coding RNA 861	ncRNA	1.03762	1.13139	1.49018	4.84373	5.15588	5.08367	4.50987	2.72e-12	6.3e-11
chr5-470	chr5	151202850	151203030	+	17.8	0.696	intron (NM_015621, intron 2 of 8)	intron (NM_015621, intron 2 of 8)	-9194	NR_160730	105378230		NR_160730		LOC105378230	-	uncharacterized LOC105378230	ncRNA	1.3229	0.605773	0.615632	4.56389	4.35652	4.4948	4.50878	5e-09	4.71e-08
chr4-324	chr4	31461545	31461725	+	15	0.647	Intergenic	LTR8|LTR|ERV1	-44909	NR_149122	105374565	Hs.112715	NR_149121		LINC02501	-	long intergenic non-protein coding RNA 2501	ncRNA	-0.157075	1.01166	1.02204	4.14431	4.29422	3.95665	4.50551	1.74e-07	1.02e-06
chr7-538	chr7	84529514	84529694	+	23.5	0.688	Intergenic	Intergenic	-2872	NR_110079	101927378	Hs.539042	NR_110079	ENSG00000235139	LOC101927378	-	uncharacterized LOC101927378	ncRNA	0.564023	1.0971	1.46078	4.71415	4.6847	4.90087	4.50536	1.13e-10	1.65e-09
chr17-131	chr17	36856200	36856380	+	33.6	0.682	Intergenic	Tigger3c|DNA|TcMar-Tigger	80371	NR_135668	102723471	Hs.567930	NR_135668	ENSG00000277268	LHX1-DT	-	LHX1 divergent transcript	ncRNA	0.654519	2.03324	1.52385	5.65858	5.28877	5.30065	4.50383	2.69e-15	1.26e-13
chr2-122	chr2	113240482	113240662	+	32.4	0.625	non-coding (NR_047570, exon 3 of 3)	non-coding (NR_047570, exon 3 of 3)	4303	NR_015377	654433	Hs.656660	NR_015377	ENSG00000189223	PAX8-AS1	-	PAX8 antisense RNA 1	ncRNA	1.90742	0.700544	1.14785	5.11003	4.59812	5.6133	4.49874	3.41e-13	9.86e-12
chr18-10	chr18	58785493	58785673	+	70	0.649	Intergenic	Intergenic	-28297	NR_146904	105372147	Hs.210837	NR_146904	ENSG00000267593	LINC01926	-	long intergenic non-protein coding RNA 1926	ncRNA	2.67914	2.48755	1.62946	6.252	6.92911	6.51075	4.49772	7.61e-33	4.04e-30
chrX-791	chrX	107574332	107574512	+	7.04	0.75	intron (NM_032428, intron 13 of 15)	MER58A|DNA|hAT-Charlie	-28601	NR_046750	100874122	Hs.600967	NR_046750	ENSG00000227610	FRMPD3-AS1	-	FRMPD3 antisense RNA 1	ncRNA	0.253271	-0.367638	0.336143	2.98469	3.2479	2.64187	4.49392	0.000206602	0.000401533
chr4-609	chr4	100018002	100018182	+	10.8	0.711	intron (NR_125923, intron 1 of 3)	Charlie7|DNA|hAT-Charlie	67598	NR_125923	256880	Hs.448554	NR_002799	ENSG00000245322	LOC256880	-	uncharacterized LOC256880	ncRNA	0.844466	-0.211412	0.459681	3.74883	3.39916	3.66688	4.49373	6.27e-06	2.18e-05
chr5-1379	chr5	159779040	159779220	+	11	0.79	intron (NR_109891, intron 2 of 2)	AluSz|SINE|Alu	92254	NR_109891	101927766	Hs.638568	NR_109891	ENSG00000253311	LINC01847	-	long intergenic non-protein coding RNA 1847	ncRNA	-0.317499	1.27875	-0.243212	4.03944	3.08928	3.53975	4.49185	7.53e-06	2.55e-05
chr12-722	chr12	47271360	47271540	+	17.6	0.667	Intergenic	Intergenic	35949	NR_135024	105369747	Hs.88617	NR_135024		LOC105369747	-	uncharacterized LOC105369747	ncRNA	0.496541	1.69356	-0.0301872	4.84361	4.18308	4.26429	4.48989	8.54e-09	7.54e-08
chr2-428	chr2	58289122	58289302	+	19.3	0.693	intron (NR_147010, intron 1 of 2)	MSTB|LTR|ERVL-MaLR	13335	NR_147010	105374744	Hs.447687	NR_147010	ENSG00000225226	LINC01795	-	long intergenic non-protein coding RNA 1795	ncRNA	0.502473	1.40401	0.596209	4.74901	3.54935	4.67471	4.48895	1.02e-08	8.77e-08
chr7-449	chr7	68892408	68892588	+	25.6	0.696	Intergenic	Intergenic	705126	NR_148927	100507468	Hs.362492	NR_108105		CT66	-	cancer/testis associated transcript 66	ncRNA	1.65649	0.680421	1.1319	5.24106	4.713	4.97828	4.48794	5.14e-12	1.09e-10
chr21-359	chr21	33976644	33976824	+	6.57	0.562	non-coding (NR_134561, exon 2 of 2)	non-coding (NR_134561, exon 2 of 2)	352	NR_134561	101928126	Hs.436879	NR_134561		LOC101928126	-	uncharacterized LOC101928126	ncRNA	-0.427657	0.328376	0.337044	2.98579	3.24906	2.64284	4.48646	0.000206207	0.000401104
chr10-1409	chr10	74924352	74924532	+	7.04	0.702	intron (NR_134476, intron 1 of 1)	intron (NR_134476, intron 1 of 1)	11656	NR_134476	101929165	Hs.670533	NR_134476		LOC101929165	-	uncharacterized LOC101929165	ncRNA	-0.4518	-0.390953	0.816232	2.97465	3.23788	2.63254	4.48645	0.000218533	0.000421125
chr11-103	chr11	29261107	29261287	+	32.2	0.742	Intergenic	L1PA16|LINE|L1	-333216	NR_149107	105376606	Hs.577275	NR_149106	ENSG00000255117	LINC02546	-	long intergenic non-protein coding RNA 2546	ncRNA	1.42045	1.51958	1.53118	5.60482	5.45823	5.16845	4.48534	3.38e-15	1.55e-13
chr4-680	chr4	128524349	128524529	+	10.3	0.644	Intergenic	Intergenic	96423	NR_125882	100507487	Hs.549644	NR_125882	ENSG00000251432	LINC02615	-	long intergenic non-protein coding RNA 2615	ncRNA	-0.273262	0.454658	0.944306	3.75545	3.85849	3.29287	4.4835	6.39e-06	2.22e-05
chr2-153	chr2	114022441	114022621	+	27.9	0.655	intron (NR_148509, intron 1 of 1)	MLT2C2|LTR|ERVL	-42547	NR_034130	100499194	Hs.662336	NR_034130		LOC100499194	-	uncharacterized LOC100499194	ncRNA	0.626095	1.49301	1.78897	5.39894	4.85962	5.27997	4.48306	1.59e-13	5.03e-12
chr2-2733	chr2	64950257	64950437	+	7.04	0.686	Intergenic	Intergenic	-17900	NR_036586	400958	Hs.591565	NR_036586		LINC02245	-	long intergenic non-protein coding RNA 2245	ncRNA	0.251841	-0.369396	0.334375	3.21516	2.94803	2.63587	4.48283	0.000221909	0.000426558
chr3-1261	chr3	150743641	150743821	+	15	0.669	intron (NM_005067, intron 1 of 1)	intron (NM_005067, intron 1 of 1)	-4746	NR_121657	101928105		NR_121657		LOC101928105	-	uncharacterized LOC101928105	ncRNA	1.27037	0.53197	-0.0966237	4.13042	3.93535	4.12437	4.48182	2.59e-07	1.44e-06
chr7-184	chr7	130913382	130913562	+	36.6	0.645	promoter-TSS (NR_034120)	promoter-TSS (NR_034120)	8	NR_109780	100506860	Hs.635013	NR_109780		LINC00513	-	long intergenic non-protein coding RNA 513	ncRNA	1.69933	2.04013	0.769094	6.09689	5.47091	4.97786	4.4818	5.7e-16	2.95e-14
chr18-179	chr18	44537635	44537815	+	30.1	0.718	intron (NR_131768, intron 1 of 4)	intron (NR_131768, intron 1 of 4)	5946	NR_131768	105667213	Hs.135737	NR_131768		LINC01601	-	long intergenic non-protein coding RNA 1601	ncRNA	1.39621	1.77848	0.727342	5.33431	5.07746	5.19327	4.48157	1.41e-13	4.51e-12
chr15-729	chr15	98745306	98745486	+	11.3	0.654	intron (NM_000875, intron 2 of 20)	intron (NM_000875, intron 2 of 20)	-39030	NR_039864	100616432		NR_039864	ENSG00000264480	MIR4714	-	microRNA 4714	ncRNA	0.383777	0.462753	0.471974	3.37145	3.64865	3.77774	4.48012	6.26e-06	2.18e-05
chr3-504	chr3	182389133	182389313	+	22.3	0.703	Intergenic	Intergenic	97139	NR_040105	401103	Hs.591304	NR_040105	ENSG00000241098	LINC01994	-	long intergenic non-protein coding RNA 1994	ncRNA	1.00057	1.44582	0.655227	4.89461	4.39996	4.84101	4.47675	1.96e-10	2.71e-09
chr11-137	chr11	126647721	126647901	+	30.1	0.705	intron (NM_001301097, intron 1 of 15)	L2a|LINE|L2	-4967	NR_120532	101929427	Hs.600341	NR_120532	ENSG00000254607	LOC101929427	-	uncharacterized LOC101929427	ncRNA	0.62221	1.7748	1.5018	4.65903	5.34919	5.43919	4.47266	2.71e-13	8.03e-12
chr2-335	chr2	132438699	132438879	+	22.3	0.725	intron (NM_001508, intron 1 of 1)	intron (NM_001508, intron 1 of 1)	5078	NR_162099	113218485		NR_162099		MIR9986	-	microRNA 9986	ncRNA	1.34851	0.643791	1.10253	5.05966	4.39996	4.66426	4.47148	2.26e-10	3.07e-09
chrX-214	chrX	38883376	38883556	+	14.8	0.742	Intergenic	Intergenic	-79583	NR_046706	100874211	Hs.662789	NR_046706		MID1IP1-AS1	-	MID1IP1 antisense RNA 1	ncRNA	0.446599	0.5281	1.00672	4.58862	3.19416	4.03398	4.46598	3.52e-07	1.88e-06
chr6-1220	chr6	19417775	19417955	+	10.3	0.718	Intergenic	Intergenic	-31956	NR_134615	105374960	Hs.519913	NR_134615		LOC105374960	-	uncharacterized LOC105374960	ncRNA	0.360569	-0.226032	0.930944	3.7396	3.09781	3.7653	4.46329	7.8e-06	2.63e-05
chr17-1007	chr17	17014725	17014905	+	14.8	0.698	Intergenic	Arthur1|DNA|hAT-Tip100	26486	NR_146886	105371562	Hs.579259	NR_146886	ENSG00000230969	LINC02090	-	long intergenic non-protein coding RNA 2090	ncRNA	0.469256	0.551178	1.02587	3.99768	4.29035	3.9533	4.46107	2.49e-07	1.4e-06
chr13-117	chr13	110955221	110955401	+	27.2	0.688	Intergenic	MER89|LTR|ERV1	-10716	NR_126378	104355135	Hs.649708	NR_126378		LINC00431	-	long intergenic non-protein coding RNA 431	ncRNA	1.67759	1.15033	1.16138	5.26759	5.58488	4.71602	4.46073	3.44e-13	9.9e-12
chr14-2666	chr14	98706015	98706195	+	6.57	0.667	Intergenic	Charlie13b|DNA|hAT-Charlie	-5508	NR_161367	283598	Hs.448754	NM_182560	ENSG00000176605	C14orf177	-	chromosome 14 open reading frame 177	ncRNA	0.216062	-0.415557	0.297593	3.5632	2.07087	2.60452	4.46046	0.000292955	0.000535442
chr18-622	chr18	10687599	10687779	+	14.1	0.727	intron (NM_022068, intron 45 of 51)	MLT1H|LTR|ERVL-MaLR	25756	NR_110777	101927410	Hs.436902	NR_110777	ENSG00000260779	LOC101927410	-	uncharacterized LOC101927410	ncRNA	1.26851	-0.108211	0.538924	4.25848	3.93296	3.94224	4.4581	3.21e-07	1.74e-06
chr14-1983	chr14	62428945	62429125	+	7.51	0.6	Intergenic	Intergenic	-289062	NR_104063	101954204	Hs.607093	NR_104063	ENSG00000259142	LINC00644	-	long intergenic non-protein coding RNA 644	ncRNA	0.228958	0.301252	-0.391287	2.93329	2.06919	3.24466	4.4566	0.000302405	0.00054908
chr20-384	chr20	6651156	6651336	+	11.7	0.7	Intergenic	Intergenic	84890	NR_146909	105372516	Hs.580741	NR_146909		LINC01713	-	long intergenic non-protein coding RNA 1713	ncRNA	0.812315	-0.261868	0.420618	3.33561	2.71333	4.10852	4.45557	1.09e-05	3.46e-05
chr20-296	chr20	39117608	39117788	+	12.9	0.731	Intergenic	MLT1H|LTR|ERVL-MaLR	107050	NR_027124	339568	Hs.434319	NR_027124	ENSG00000230324	LINC01734	-	long intergenic non-protein coding RNA 1734	ncRNA	0.915065	-0.0988834	1.01376	3.82989	4.28136	4.03866	4.45277	3.04e-07	1.66e-06
chr11-431	chr11	56906738	56906918	+	18.1	0.545	Intergenic	Intergenic	58350	NR_110137	101927120	Hs.472675	NR_110136	ENSG00000255433	LINC02735	-	long intergenic non-protein coding RNA 2735	ncRNA	0.524969	1.06377	1.07436	4.45022	4.49913	4.34753	4.44922	8.53e-09	7.53e-08
chr9-835	chr9	78866797	78866977	+	13.4	0.807	Intergenic	Intergenic	278779	NR_109771	101927450	Hs.738041	NR_109771	ENSG00000260995	LOC101927450	-	uncharacterized LOC101927450	ncRNA	0.920569	0.543278	0.552808	4.38176	3.73118	3.94612	4.44752	3.2e-07	1.73e-06
chr19-179	chr19	18253873	18254053	+	21.1	0.669	intron (NR_036575, intron 1 of 3)	intron (NR_036575, intron 1 of 3)	1456	NR_036575	729966	Hs.710873	NR_036575	ENSG00000284797	LOC729966	-	uncharacterized LOC729966	ncRNA	1.00351	1.09567	1.10645	4.80179	4.39788	4.83816	4.44394	2.88e-10	3.79e-09
chr13-219	chr13	109250192	109250372	+	21.8	0.667	Intergenic	MLT2F|LTR|ERVL	-82979	NR_047700	100885782	Hs.655942	NR_047700	ENSG00000236242	MYO16-AS1	-	MYO16 antisense RNA 1	ncRNA	0.558631	1.44557	1.10337	4.97908	4.67834	4.46149	4.43354	3.28e-10	4.26e-09
chr11-1097	chr11	35040656	35040836	+	9.63	0.712	Intergenic	Intergenic	97286	NR_120528	100507144	Hs.673491	NR_120528	ENSG00000255521	LOC100507144	-	uncharacterized LOC100507144	ncRNA	0.370611	0.449256	0.458438	3.90205	3.10344	3.54613	4.43203	8.9e-06	2.94e-05
chr4-1316	chr4	119730225	119730405	+	7.51	0.72	Intergenic	Intergenic	74200	NR_110660	101927007	Hs.143958	NR_110660	ENSG00000250772	LINC01365	-	long intergenic non-protein coding RNA 1365	ncRNA	-0.504216	0.263231	0.271602	3.14064	1.36738	3.21916	4.43064	0.000374531	0.000654892
chr2-517	chr2	43075231	43075411	+	18.3	0.623	Intergenic	Intergenic	27124	NR_151714	100506047	Hs.127112	NR_151714		LINC02580	-	long intergenic non-protein coding RNA 2580	ncRNA	0.508896	1.05048	1.06106	3.71229	4.96261	4.34266	4.43059	1.6e-08	1.3e-07
chr1-892	chr1	234997343	234997523	+	16.7	0.669	Intergenic	Intergenic	-33434	NR_125945	101927851	Hs.520684	NR_125945	ENSG00000238005	LOC101927851	-	uncharacterized LOC101927851	ncRNA	1.30844	0.584956	0.594774	4.8424	4.6241	3.54738	4.43043	2.3e-08	1.77e-07
chr1-462	chr1	165050326	165050506	+	22.5	0.706	Intergenic	L2|LINE|L2	-275775	NR_038072	100505795	Hs.661039	NR_038072	ENSG00000233693	LOC100505795	-	uncharacterized LOC100505795	ncRNA	0.553644	1.08833	1.45306	4.79625	4.22984	4.88749	4.42767	4.25e-10	5.38e-09
chr4-1621	chr4	14782987	14783167	+	5.63	0.73	intron (NR_126435, intron 2 of 6)	MIRb|SINE|MIR	105092	NR_126435	201853	Hs.551051	NR_126435	ENSG00000248360	LINC00504	-	long intergenic non-protein coding RNA 504	ncRNA	0.213394	-0.419091	0.294991	3.56394	2.54528	2.11144	4.42566	0.000342917	0.000609022
chr7-743	chr7	116272044	116272224	+	20.9	0.727	Intergenic	Intergenic	14530	NR_130923	102724434	Hs.667624	NR_130921	ENSG00000237870	LOC102724434	-	uncharacterized LOC102724434	ncRNA	1.85988	0.00580799	0.623232	4.8797	4.52873	4.58645	4.42431	5.93e-10	7.21e-09
chr10-275	chr10	77164106	77164286	+	17.6	0.624	intron (NM_001271519, intron 5 of 28)	intron (NM_001271519, intron 5 of 28)	23365	NR_120654	101929310	Hs.666457	NR_120654	ENSG00000225497	KCNMA1-AS2	-	KCNMA1 antisense RNA 2	ncRNA	0.958159	1.40686	-0.0180161	4.43996	4.48813	4.26055	4.42401	1.37e-08	1.14e-07
chr5-1473	chr5	53211894	53212074	+	10.1	0.767	Intergenic	MER4B-int|LTR|ERV1	102142	NR_104654	257396	Hs.12326	NR_034107	ENSG00000247796	LOC257396	-	uncharacterized LOC257396	ncRNA	0.378811	0.457702	0.466913	3.57197	3.85362	3.28921	4.42272	8.98e-06	2.96e-05
chr3-2439	chr3	15269595	15269775	+	10.1	0.667	intron (NM_001018009, intron 4 of 8)	intron (NM_001018009, intron 4 of 8)	15501	NR_046084	100505696	Hs.745026	NR_046084	ENSG00000224660	SH3BP5-AS1	-	SH3BP5 antisense RNA 1	ncRNA	0.378811	0.457702	0.466913	3.57197	3.85362	3.28921	4.42272	8.98e-06	2.96e-05
chrX-404	chrX	107571645	107571825	+	10.8	0.679	intron (NM_032428, intron 13 of 15)	intron (NM_032428, intron 13 of 15)	-25914	NR_046750	100874122	Hs.600967	NR_046750	ENSG00000227610	FRMPD3-AS1	-	FRMPD3 antisense RNA 1	ncRNA	0.362351	-0.223826	0.932189	3.55919	3.38788	3.65728	4.42257	9.45e-06	3.08e-05
chr3-3850	chr3	63135492	63135672	+	6.57	0.627	Intergenic	HAL1|LINE|L1	32894	NR_027104	285401	Hs.211125	NR_027104	ENSG00000244342	LINC00698	-	long intergenic non-protein coding RNA 698	ncRNA	0.246257	-0.375823	0.32723	2.94574	2.55518	2.9692	4.42136	0.000315543	0.000569342
chr13-1264	chr13	29654914	29655094	+	6.81	0.618	intron (NR_135320, intron 1 of 1)	intron (NR_135320, intron 1 of 1)	7311	NR_135320	102723345	Hs.121353	NR_135320		LOC102723345	-	uncharacterized LOC102723345	ncRNA	0.703222	-0.415254	-0.408449	2.28926	2.88993	3.09956	4.41697	0.000378243	0.000660045
chr17-63	chr17	50027762	50027942	+	41.8	0.637	Intergenic	L2a|LINE|L2	27887	NR_038230	284080	Hs.274864	NR_038230	ENSG00000246640	PICART1	-	p53 inducible cancer associated RNA transcript 1	ncRNA	1.12442	2.06501	2.07729	5.89943	5.64486	5.77193	4.41688	2.32e-19	2.11e-17
chr10-438	chr10	94115846	94116026	+	13.6	0.681	intron (NM_001165979, intron 1 of 31)	intron (NM_001165979, intron 1 of 31)	-7142	NR_120615	101927049	Hs.144492	NR_120615	ENSG00000232913	PLCE1-AS2	-	PLCE1 antisense RNA 2	ncRNA	-0.186798	1.35656	0.53252	3.64311	4.41937	3.93924	4.41456	4.59e-07	2.36e-06
chr18-484	chr18	8116440	8116620	+	18.3	0.762	intron (NM_002845, intron 13 of 30)	intron (NM_002845, intron 13 of 30)	250504	NR_024419	100192426	Hs.666655	NR_024419	ENSG00000266149	LOC100192426	-	uncharacterized LOC100192426	ncRNA	1.58184	-0.0675764	0.56906	3.48397	4.60179	4.65863	4.41263	3.36e-08	2.46e-07
chr11-1063	chr11	94747273	94747453	+	10.6	0.621	Intergenic	Intergenic	-7008	NR_135094	105369438	Hs.568921	NR_135093	ENSG00000255929	LOC105369438	-	uncharacterized LOC105369438	ncRNA	0.830987	-0.232367	0.443421	3.34869	3.38132	3.75845	4.41143	1.08e-05	3.44e-05
chr12-870	chr12	127998983	127999163	+	14.6	0.702	Intergenic	Intergenic	-15182	NR_126452	104472718	Hs.628661	NR_126452		LINC00508	-	long intergenic non-protein coding RNA 508	ncRNA	0.460448	1.00749	0.551316	3.82546	3.93278	4.20212	4.41065	4.1e-07	2.14e-06
chr9-2257	chr9	124366533	124366713	+	6.81	0.745	intron (NM_002799, intron 6 of 7)	Tigger3b|DNA|TcMar-Tigger	13150	NR_027406	100129034	Hs.654980	NR_027406		LOC100129034	-	uncharacterized LOC100129034	ncRNA	0.697675	-0.426424	-0.419576	3.3688	2.52993	2.36602	4.40899	0.000390593	0.000678281
chr10-1832	chr10	9255088	9255268	+	6.34	0.674	intron (NR_120635, intron 4 of 4)	AluY|SINE|Alu	-20435	NR_108039	100507163	Hs.649223	NR_108039		LINC00709	-	long intergenic non-protein coding RNA 709	ncRNA	0.182937	-0.459147	0.264703	3.37963	3.19546	1.34469	4.40649	0.000409811	0.000705795
chr12-500	chr12	127416884	127417064	+	21.4	0.754	Intergenic	Arthur1B|DNA|hAT-Tip100	-76902	NR_110057	101927616	Hs.637827	NR_110057	ENSG00000256362	LINC02375	-	long intergenic non-protein coding RNA 2375	ncRNA	0.542276	1.72416	0.63797	5.04725	4.22461	4.58902	4.4043	6.83e-10	8.17e-09
chr9-501	chr9	20294152	20294332	+	17.8	0.685	Intergenic	Intergenic	116996	NR_039684	100616229		NR_039684	ENSG00000263790	MIR4473	-	microRNA 4473	ncRNA	0.502921	1.40333	0.596046	4.03516	3.98698	4.77659	4.39904	2.55e-08	1.94e-07
chr4-1401	chr4	60133542	60133722	+	7.04	0.674	Intergenic	Intergenic	-788987	NR_039652	100616450		NR_039652	ENSG00000265829	MIR548AG1	-	microRNA 548ag-1	ncRNA	0.240531	0.312393	-0.375876	2.64862	2.53916	3.10337	4.39583	0.000375551	0.000656067
chr4-1450	chr4	16461352	16461532	+	6.57	0.604	Intergenic	Intergenic	234779	NR_027697	202020	Hs.445315	NM_152684	ENSG00000263327	TAPT1-AS1	-	TAPT1 antisense RNA 1 (head to head)	ncRNA	0.241349	-0.382524	0.322793	2.66976	3.21326	2.6138	4.3958	0.000339742	0.000604265
chr4-1517	chr4	52823615	52823795	+	6.34	0.646	Intergenic	Intergenic	33711	NR_040106	152578	Hs.383806	NR_040106	ENSG00000250302	LINC01618	-	long intergenic non-protein coding RNA 1618	ncRNA	0.241349	-0.382524	0.322793	2.66976	3.21326	2.6138	4.3958	0.000339742	0.000604265
chr17-583	chr17	2218575	2218755	+	17.4	0.669	intron (NM_001256827, intron 3 of 11)	intron (NM_001256827, intron 3 of 11)	-14013	NR_110888	101927839	Hs.665648	NR_110888	ENSG00000225084	LOC101927839	-	uncharacterized LOC101927839	ncRNA	0.506846	1.40699	0.600557	4.74888	4.48832	3.78928	4.39338	2.4e-08	1.84e-07
chr19-63	chr19	23957717	23957897	+	29.1	0.608	non-coding (NR_149007, exon 1 of 3)	non-coding (NR_149007, exon 1 of 3)	146	NR_149007	100505851	Hs.190888	NR_149007		LOC100505851	-	uncharacterized LOC100505851	ncRNA	1.67239	1.14272	1.15371	5.02579	4.72794	5.39197	4.39262	1.02e-12	2.63e-11
chr6-901	chr6	44674600	44674780	+	12.9	0.629	Intergenic	Intergenic	-122809	NR_134609	105375075	Hs.123393	NR_134609		LOC105375075	-	uncharacterized LOC105375075	ncRNA	0.458248	0.539576	1.01592	4.25532	3.72403	3.93963	4.39238	4.78e-07	2.45e-06
chr10-140	chr10	126460200	126460380	+	21.4	0.685	non-coding (NR_148989, exon 7 of 7)	non-coding (NR_148989, exon 7 of 7)	34360	NR_148989	728158	Hs.646701	NR_148989		LOC728158	-	uncharacterized LOC728158	ncRNA	0.55614	1.44352	1.1011	4.48589	4.66941	4.77575	4.39068	5.73e-10	6.99e-09
chr12-460	chr12	24244897	24245077	+	19.5	0.62	intron (NM_001261414, intron 4 of 16)	intron (NM_001261414, intron 4 of 16)	21716	NR_120473	101928471	Hs.569156	NR_120472	ENSG00000256120	SOX5-AS1	-	SOX5 antisense RNA 1	ncRNA	1.62647	0.629903	0.639891	4.3596	4.66277	4.82688	4.39038	7.81e-10	9.19e-09
chr5-493	chr5	33008820	33009000	+	18.1	0.683	Intergenic	Intergenic	61467	NR_033832	340113	Hs.434404	NR_033832	ENSG00000248279	LINC02120	-	long intergenic non-protein coding RNA 2120	ncRNA	0.487414	0.570465	1.40293	4.02487	3.52731	4.92325	4.38993	4.46e-08	3.14e-07
chr8-3255	chr8	32343510	32343690	+	5.63	0.73	intron (NM_013962, intron 1 of 4)	intron (NM_013962, intron 1 of 4)	-97146	NR_047475	100874286	Hs.147060	NR_047475	ENSG00000254049	NRG1-IT3	-	NRG1 intronic transcript 3	ncRNA	-0.554678	0.736648	-0.489063	3.5383	2.87376	1.31734	4.38879	0.00048839	0.000817206
chr1-3566	chr1	221440169	221440349	+	5.87	0.615	Intergenic	Intergenic	-103963	NR_024236	400804	Hs.722626	NR_024236	ENSG00000234754	C1orf140	-	uncharacterized LOC400804	ncRNA	-0.441106	0.315177	0.323697	2.67101	3.21458	2.61491	4.38769	0.000339421	0.000603953
chrX-1089	chrX	15619472	15619652	+	5.87	0.737	intron (NR_126564, intron 1 of 1)	intron (NR_126564, intron 1 of 1)	16681	NR_126564	104798195	Hs.131674	NR_126564	ENSG00000225833	GS1-594A7.3	-	uncharacterized LOC104798195	ncRNA	0.203294	-0.43141	0.283827	3.53605	2.04558	2.35793	4.38654	0.000431168	0.000735569
chr6-2511	chr6	12474157	12474337	+	6.81	0.611	Intergenic	LTR88a|LTR|Gypsy?	111157	NR_149140	101928309	Hs.639414	NR_149140	ENSG00000234015	LINC02530	-	long intergenic non-protein coding RNA 2530	ncRNA	-0.440024	0.313389	0.321787	2.65015	2.54077	3.10485	4.3863	0.00037518	0.000655806
chr16-153	chr16	79874484	79874664	+	28.6	0.712	Intergenic	Intergenic	79325	NR_104661	101928248	Hs.659802	NR_104660	ENSG00000260876	LINC01229	-	long intergenic non-protein coding RNA 1229	ncRNA	1.05011	1.48961	1.50106	5.51359	4.59784	5.04278	4.38628	1.13e-12	2.88e-11
chr2-993	chr2	74887771	74887951	+	14.1	0.7	intron (NM_000189, intron 15 of 17)	intron (NM_000189, intron 15 of 17)	-21270	NR_125792	102724515	Hs.708649	NR_125792	ENSG00000204792	LINC01291	-	long intergenic non-protein coding RNA 1291	ncRNA	0.460639	1.00756	0.551446	3.98295	3.9317	4.0324	4.386	4.78e-07	2.45e-06
chr16-1785	chr16	80034527	80034707	+	6.1	0.795	Intergenic	L1ME3A|LINE|L1	239368	NR_104661	101928248	Hs.659802	NR_104660	ENSG00000260876	LINC01229	-	long intergenic non-protein coding RNA 1229	ncRNA	0.207309	0.279816	-0.419711	1.83651	3.43274	2.78535	4.38496	0.000404927	0.000698719
chr10-476	chr10	126062570	126062750	+	12.4	0.727	intron (NM_001288974, intron 14 of 18)	intron (NM_001288974, intron 14 of 18)	-89387	NR_102707	101410540	Hs.557889	NR_102707	ENSG00000233409	FANK1-AS1	-	FANK1 antisense RNA 1	ncRNA	0.919141	0.541476	0.550984	4.12804	4.11555	3.73584	4.38475	5.09e-07	2.59e-06
chr12-719	chr12	114163858	114164038	+	16.9	0.716	Intergenic	Intergenic	77822	NR_146536	105369996	Hs.577438	NR_146536	ENSG00000257476	LINC02459	-	long intergenic non-protein coding RNA 2459	ncRNA	0.965583	1.0559	0.609452	4.32244	4.74381	3.99889	4.38398	2.14e-08	1.67e-07
chr9-2586	chr9	87599901	87600081	+	6.34	0.705	intron (NM_004938, intron 2 of 25)	Tigger17a|DNA|TcMar-Tigger	46537	NR_146781	100506897	Hs.656160	NR_146781	ENSG00000236709	DAPK1-IT1	-	DAPK1 intronic transcript 1	ncRNA	0.245058	-0.377447	0.326123	2.94694	2.91658	2.60922	4.3835	0.000361082	0.000635291
chr7-1226	chr7	104962873	104963053	+	13.9	0.688	Intergenic	MER5A|DNA|hAT-Charlie	28202	NR_039981	100216546	Hs.369356	NR_039981		LINC01004	-	long intergenic non-protein coding RNA 1004	ncRNA	0.906888	-0.112434	1.005	4.11741	3.7146	4.02514	4.3833	5.66e-07	2.84e-06
chr1-390	chr1	168763081	168763261	+	24.2	0.73	Intergenic	Intergenic	-23770	NR_024160	79100	Hs.250624	NR_024160	ENSG00000225826	LINC00626	-	long intergenic non-protein coding RNA 626	ncRNA	0.586184	1.75246	1.12638	5.08359	4.70378	4.86275	4.3818	2.26e-11	4.01e-10
chr5-521	chr5	61917325	61917505	+	17.6	0.611	Intergenic	Intergenic	-181717	NR_105000	100506526	Hs.662277	NR_105000		C5orf64-AS1	-	C5orf64 antisense RNA 1	ncRNA	0.966705	1.05669	0.610439	4.31556	4.17648	4.47698	4.3818	2.06e-08	1.61e-07
chr8-2717	chr8	27931478	27931658	+	6.34	0.744	intron (NM_173833, intron 3 of 8)	MER45C|DNA|hAT-Tip100	-45452	NR_036249	100422828		NR_036249	ENSG00000265847	MIR4287	-	microRNA 4287	ncRNA	-0.51326	-0.453801	0.773637	2.93307	3.4415	1.76808	4.38084	0.000421369	0.000722157
chr14-1868	chr14	82453376	82453556	+	6.34	0.603	Intergenic	Intergenic	-189166	NR_146650	101928599		NR_146650	ENSG00000258743	LINC02301	-	long intergenic non-protein coding RNA 2301	ncRNA	0.175237	-0.465391	0.253671	2.58082	1.32926	3.41326	4.38016	0.000568676	0.000928149
chr2-239	chr2	119252951	119253131	+	23.5	0.677	intron (NM_138637, intron 3 of 5)	intron (NM_138637, intron 3 of 5)	-3970	NR_046721	100874111	Hs.704682	NR_046721	ENSG00000229867	STEAP3-AS1	-	STEAP3 antisense RNA 1	ncRNA	1.02834	1.47041	1.13248	4.63141	5.04446	4.9716	4.37985	2.16e-11	3.84e-10
chr5-2682	chr5	56544113	56544293	+	6.1	0.582	intron (NR_161255, intron 2 of 5)	MER117|DNA|hAT-Charlie	62053	NR_161255	101928448	Hs.208052	NM_001287053	ENSG00000225940	C5orf67	-	chromosome 5 open reading frame 67	ncRNA	-0.488761	0.276389	0.284814	3.53749	2.04706	2.35913	4.37745	0.000431183	0.000735569
chr7-1029	chr7	46651152	46651332	+	15.5	0.767	Intergenic	LTR32|LTR|ERVL	45880	NR_134575	730338	Hs.640207	NR_134575	ENSG00000233539	LOC730338	-	uncharacterized LOC730338	ncRNA	-0.111616	1.40037	1.05159	4.74213	4.33524	3.89092	4.37303	2.93e-08	2.18e-07
chr11-1144	chr11	1060986	1061166	+	9.63	0.716	Intergenic	Intergenic	11196	NR_160890	101927503	Hs.436626	NM_001323425		LINC02688	-	long intergenic non-protein coding RNA 2688	ncRNA	0.369666	0.448301	0.457482	3.56368	3.84496	3.12877	4.37168	1.26e-05	3.9e-05
chr1-2217	chr1	235018233	235018413	+	9.39	0.745	Intergenic	MLT1G|LTR|ERVL-MaLR	51495	NR_027454	731656	Hs.702477	NR_027454		LINC01348	-	long intergenic non-protein coding RNA 1348	ncRNA	0.369666	0.448301	0.457482	3.56368	3.84496	3.12877	4.37168	1.26e-05	3.9e-05
chr4-1556	chr4	138311082	138311262	+	6.57	0.811	intron (NR_051987, intron 1 of 2)	intron (NR_051987, intron 1 of 2)	1461	NR_051987	100874047	Hs.570848	NR_051987	ENSG00000251372	LINC00499	-	long intergenic non-protein coding RNA 499	ncRNA	0.237506	-0.386883	0.318081	3.16961	2.54275	2.59787	4.37141	0.000401277	0.000693173
chr3-1700	chr3	185200720	185200900	+	12.9	0.753	intron (NM_001966, intron 6 of 6)	L2|LINE|L2	37909	NR_038990	339926	Hs.567848	NR_038990	ENSG00000223358	EHHADH-AS1	-	EHHADH antisense RNA 1	ncRNA	0.918472	0.540629	0.550123	3.98257	4.11278	3.84029	4.37127	5.55e-07	2.79e-06
chr14-505	chr14	86799310	86799490	+	15.7	0.689	Intergenic	Intergenic	-106378	NR_038445	283585	Hs.381998	NR_038445	ENSG00000258804	LINC01148	-	long intergenic non-protein coding RNA 1148	ncRNA	-0.126875	0.569692	1.69659	4.73393	3.9817	4.16478	4.36972	3.34e-08	2.44e-07
chr7-46	chr7	77393400	77393580	+	64.3	0.643	intron (NR_146937, intron 5 of 31)	L2a|LINE|L2	-21708	NR_110073	101927243	Hs.547753	NR_110073		LOC101927243	-	uncharacterized LOC101927243	ncRNA	1.99855	2.48284	2.31794	6.42296	5.94906	6.51935	4.36837	2.42e-28	8.25e-26
chr11-59	chr11	129643400	129643580	+	35.2	0.604	Intergenic	Intergenic	-26221	NR_120582	101929557	Hs.385785	NR_120582	ENSG00000281097	LINC01395	-	long intergenic non-protein coding RNA 1395	ncRNA	0.668366	1.80238	2.05282	5.48859	5.29328	5.50252	4.36675	1.4e-15	6.81e-14
chr1-1386	chr1	113035124	113035304	+	13.1	0.756	intron (NR_103777, intron 2 of 2)	MIR|SINE|MIR	37888	NR_103777	100996251	Hs.382067	NR_103777	ENSG00000238198	LRIG2-DT	-	LRIG2 divergent transcript	ncRNA	-0.185249	0.99313	1.00343	3.97967	4.41732	3.48876	4.36532	6.95e-07	3.39e-06
chr5-863	chr5	73321832	73322012	+	13.6	0.703	Intergenic	Intergenic	-15984	NR_146627	105379033	Hs.145178	NR_146627		LINC02230	-	long intergenic non-protein coding RNA 2230	ncRNA	0.44043	0.521329	1.00064	4.36118	3.18028	4.02042	4.3652	7.43e-07	3.6e-06
chr2-443	chr2	167140840	167141020	+	20.2	0.807	promoter-TSS (NR_046665)	promoter-TSS (NR_046665)	25	NR_046665	100874011		NR_046665		XIRP2-AS1	-	XIRP2 antisense RNA 1	ncRNA	0.994939	1.08696	1.09772	4.23616	5.19667	4.38077	4.36484	1.08e-09	1.21e-08
chrX-528	chrX	109714490	109714670	+	10.8	0.695	intron (NM_004458, intron 1 of 15)	Tigger3|DNA|TcMar-Tigger	-17931	NR_158569	105373311	Hs.268785	NR_158569		LOC105373311	-	uncharacterized LOC105373311	ncRNA	-0.326943	0.411858	0.907539	3.53582	2.70939	3.84228	4.36379	1.56e-05	4.67e-05
chr5-2611	chr5	74316172	74316352	+	6.57	0.569	Intergenic	Intergenic	-6224	NR_105010	101929082	Hs.434316	NR_105010	ENSG00000249343	LINC01333	-	long intergenic non-protein coding RNA 1333	ncRNA	-0.444619	0.310555	0.318985	3.17099	2.54416	2.59907	4.36292	0.000401032	0.000692899
chr1-68	chr1	188706815	188706995	+	40.1	0.715	Intergenic	Tigger7|DNA|TcMar-Tigger	1263277	NR_132374	106144535	Hs.568709	NR_132374		LINC01037	-	long intergenic non-protein coding RNA 1037	ncRNA	1.12096	2.26762	1.83925	5.69082	5.63989	5.79854	4.36172	1.2e-18	9.67e-17
chr5-852	chr5	98309921	98310101	+	13.6	0.744	Intergenic	Intergenic	-148772	NR_146477	105379098	Hs.566306	NR_146477		LINC01846	-	long intergenic non-protein coding RNA 1846	ncRNA	0.45821	0.539444	1.01573	4.12345	3.9293	3.83861	4.36018	5.96e-07	2.97e-06
chr3-810	chr3	64084670	64084850	+	16.9	0.646	intron (NR_033978, intron 1 of 3)	MLT1I|LTR|ERVL-MaLR	2603	NR_033978	100287879	Hs.452789	NR_033978	ENSG00000189196	LINC00994	-	long intergenic non-protein coding RNA 994	ncRNA	0.962092	0.594847	1.06235	4.03627	4.16983	4.60113	4.35933	3e-08	2.23e-07
chr8-2792	chr8	68409627	68409807	+	6.57	0.727	intron (NR_146187, intron 1 of 13)	Tigger3b|DNA|TcMar-Tigger	-78226	NR_038877	286189	Hs.593427	NR_038877	ENSG00000248801	C8orf34-AS1	-	C8orf34 antisense RNA 1	ncRNA	0.215277	-0.415204	0.295232	3.34986	2.04643	2.57776	4.35884	0.000471069	0.000792513
chr7-316	chr7	146961681	146961861	+	29.8	0.684	intron (NM_014141, intron 2 of 22)	intron (NM_014141, intron 2 of 22)	135838	NR_110829	101928700	Hs.571218	NR_110829	ENSG00000236795	LOC101928700	-	uncharacterized LOC101928700	ncRNA	1.07109	1.16587	2.04163	5.20184	5.18419	5.37097	4.35854	4.73e-14	1.65e-12
chr12-1124	chr12	12976437	12976617	+	12.9	0.722	intron (NM_015987, intron 3 of 3)	intron (NM_015987, intron 3 of 3)	-3310	NR_038920	100506314	Hs.127718	NR_038920	ENSG00000247498	GPRC5D-AS1	-	GPRC5D and HEBP1 antisense RNA 1	ncRNA	-0.184107	0.993802	1.0041	4.12181	4.27045	3.48793	4.35831	7.13e-07	3.47e-06
chr8-430	chr8	79021052	79021232	+	24.2	0.713	Intergenic	Intergenic	183613	NR_157588	112935892		NR_157588		LINC02605	-	long intergenic non-protein coding RNA 2605	ncRNA	1.35419	1.73987	0.067883	4.99235	4.41239	5.01058	4.35657	5.06e-11	8.17e-10
chr16-316	chr16	56324404	56324584	+	20.9	0.656	intron (NM_138736, intron 3 of 7)	intron (NM_138736, intron 3 of 7)	78974	NR_037499	100500891		NR_037499	ENSG00000265281	MIR3935	-	microRNA 3935	ncRNA	0.991456	0.633038	1.4485	5.04306	4.22225	4.448	4.35547	1.24e-09	1.37e-08
chr12-1727	chr12	95803003	95803183	+	9.39	0.677	promoter-TSS (NR_135016)	promoter-TSS (NR_135016)	-4	NR_135016	105369920	Hs.145556	NR_135016	ENSG00000258292	LINC02410	-	long intergenic non-protein coding RNA 2410	ncRNA	0.828991	-0.235474	0.441009	3.55104	3.62278	3.2706	4.35131	1.51e-05	4.53e-05
chrX-188	chrX	92560127	92560307	+	15	0.672	intron (NM_001168362, intron 4 of 4)	L1MA2|LINE|L1	264686	NR_039659	100616234		NR_039659	ENSG00000283468	MIR4454	-	microRNA 4454	ncRNA	0.965154	1.05498	0.608384	4.31174	4.17256	4.40339	4.35078	2.82e-08	2.11e-07
chr2-3033	chr2	7707820	7708000	+	6.81	0.63	Intergenic	Intergenic	191745	NR_110256	101929551	Hs.116006	NR_110256	ENSG00000226506	LOC101929551	-	uncharacterized LOC101929551	ncRNA	-0.472139	0.28782	0.296186	3.35134	2.04795	2.57905	4.34979	0.000471044	0.000792513
chr5-1607	chr5	66329131	66329311	+	7.75	0.698	Intergenic	Intergenic	-119775	NR_146488	101928741	Hs.676049	NR_146488		LINC02065	-	long intergenic non-protein coding RNA 2065	ncRNA	0.355275	0.433796	0.442963	3.55677	4.02101	2.7548	4.34775	1.68e-05	4.96e-05
chr4-798	chr4	151990268	151990448	+	9.16	0.701	Intergenic	Intergenic	-110395	NR_121628	100996286	Hs.322462	NR_121627	ENSG00000245954	LINC02273	-	long intergenic non-protein coding RNA 2273	ncRNA	0.352921	0.431159	0.440293	4.03137	3.08678	3.11644	4.34732	1.63e-05	4.82e-05
chr20-312	chr20	3807546	3807726	+	13.1	0.6	promoter-TSS (NR_109859)	promoter-TSS (NR_109859)	-858	NR_109859	101929125	Hs.744106	NR_109859	ENSG00000275491	LINC01730	-	long intergenic non-protein coding RNA 1730	ncRNA	0.910969	0.531455	0.540937	3.64099	4.41487	3.72955	4.34594	7.72e-07	3.71e-06
chr2-1865	chr2	38454201	38454381	+	9.63	0.746	Intergenic	MLT1N2|LTR|ERVL-MaLR	22997	NR_146454	100996902	Hs.128280	NR_146454	ENSG00000235009	LINC01883	-	long intergenic non-protein coding RNA 1883	ncRNA	0.782593	-0.309139	0.384195	1.9841	4.15142	3.51105	4.34513	2.41e-05	6.7e-05
chr2-3716	chr2	87237826	87238006	+	4.93	0.812	Intergenic	Intergenic	43130	NR_039929	100616165		NR_039929	ENSG00000266063	MIR4771-2	-	microRNA 4771-2	ncRNA	0.684799	-0.444963	-0.438174	2.27531	3.41678	2.35255	4.34453	0.00052362	0.000867187
chr1-3793	chr1	95391157	95391337	+	6.1	0.596	Intergenic	Intergenic	-39140	NR_146486	101928169		NR_146486		LINC01650	-	long intergenic non-protein coding RNA 1650	ncRNA	0.240933	-0.381821	0.320829	2.92276	2.53325	2.77926	4.34446	0.000457381	0.000773615
chr10-512	chr10	94183748	94183928	+	12.7	0.632	intron (NM_001165979, intron 3 of 31)	MSTB|LTR|ERVL-MaLR	-75044	NR_120615	101927049	Hs.144492	NR_120615	ENSG00000232913	PLCE1-AS2	-	PLCE1 antisense RNA 2	ncRNA	0.913737	0.534823	0.544299	3.81947	4.26945	3.72955	4.33874	7.61e-07	3.66e-06
chr7-2017	chr7	27961361	27961541	+	9.39	0.726	intron (NM_175061, intron 2 of 4)	Tigger12c|DNA|TcMar-Tigger	-219006	NR_034097	100128081	Hs.434307	NR_034097		JAZF1-AS1	-	JAZF1 antisense RNA 1	ncRNA	0.356109	0.43456	0.443718	3.73475	3.83667	2.75407	4.33851	1.73e-05	5.08e-05
chr10-834	chr10	125691281	125691461	+	9.63	0.69	intron (NR_033848, intron 2 of 4)	intron (NR_033848, intron 2 of 4)	8128	NR_033848	283038	Hs.144911	NR_033848	ENSG00000228021	LOC283038	-	uncharacterized LOC283038	ncRNA	-0.342484	-0.277057	1.27233	3.53022	3.0623	3.63231	4.33814	1.82e-05	5.31e-05
chr4-289	chr4	117466543	117466723	+	17.4	0.678	intron (NR_125757, intron 2 of 3)	intron (NR_125757, intron 2 of 3)	38235	NR_125757	103689918	Hs.582062	NR_125757		LINC01378	-	long intergenic non-protein coding RNA 1378	ncRNA	0.507829	1.04872	1.0592	4.53538	3.77855	4.39838	4.33578	3.79e-08	2.73e-07
chr5-921	chr5	134435628	134435808	+	13.4	0.632	promoter-TSS (NR_105044)	promoter-TSS (NR_105044)	-671	NR_105044	102546229		NR_105044		LOC102546229	-	uncharacterized LOC102546229	ncRNA	0.437399	0.988178	0.52791	3.19435	4.54075	3.83087	4.33564	9.87e-07	4.57e-06
chr2-2878	chr2	8036530	8036710	+	6.81	0.811	intron (NR_034135, intron 8 of 8)	intron (NR_034135, intron 8 of 8)	-59806	NR_015405	339788	Hs.46864	NR_015405	ENSG00000235665	LINC00298	-	long intergenic non-protein coding RNA 298	ncRNA	0.222301	-0.405306	0.301565	3.13624	2.04166	2.76026	4.33096	0.000531598	0.000878223
chr19-75	chr19	31214195	31214375	+	25.8	0.656	intron (NR_138036, intron 2 of 4)	intron (NR_138036, intron 2 of 4)	46775	NR_147209	107985312	Hs.211053	NR_147209	ENSG00000267777	LINC01791	-	long intergenic non-protein coding RNA 1791	ncRNA	1.67293	1.14341	1.15439	4.85004	5.25349	5.03994	4.3308	1.98e-12	4.74e-11
chr10-218	chr10	3810173	3810353	+	20	0.624	Intergenic	Intergenic	-23687	NR_134490	105376365	Hs.460114	NR_134490	ENSG00000230573	LINC02639	-	long intergenic non-protein coding RNA 2639	ncRNA	0.994327	1.08593	1.09664	5.0411	4.22135	4.37251	4.32952	1.69e-09	1.81e-08
chr10-33	chr10	62433365	62433545	+	34.5	0.618	intron (NM_199451, intron 3 of 7)	intron (NM_199451, intron 3 of 7)	-58328	NR_104162	283045		NR_104162		LOC283045	-	uncharacterized LOC283045	ncRNA	1.08823	1.52263	2.05334	5.35594	5.10101	5.60534	4.32585	4.47e-15	2.01e-13
chr10-156	chr10	6779164	6779344	+	20	0.656	promoter-TSS (NR_108074)	promoter-TSS (NR_108074)	-74	NR_108074	100652997	Hs.255086	NR_108074	ENSG00000281186	LINC00706	-	long intergenic non-protein coding RNA 706	ncRNA	0.973629	1.71268	0.00951703	4.0692	4.51327	4.91852	4.32557	2.67e-09	2.71e-08
chr7-504	chr7	47786624	47786804	+	23.2	0.661	intron (NM_138295, intron 56 of 56)	intron (NM_138295, intron 56 of 56)	-8577	NR_161268	80099	Hs.287647	NM_025031		C7orf69	-	chromosome 7 open reading frame 69	ncRNA	1.02302	1.11616	1.47716	4.62821	5.31518	4.55264	4.32373	6.39e-11	1.01e-09
chr8-2714	chr8	6018401	6018581	+	6.34	0.717	Intergenic	Intergenic	388057	NR_040040	100287015	Hs.156928	NR_040040	ENSG00000246089	LOC100287015	-	uncharacterized LOC100287015	ncRNA	-0.461669	0.294201	0.302496	3.13779	2.04322	2.76165	4.32177	0.000532113	0.000878863
chr3-610	chr3	152021995	152022175	+	20	0.651	Intergenic	L1M1|LINE|L1	-93910	NR_110203	101928142	Hs.680207	NR_110202		AADACL2-AS1	-	AADACL2 antisense RNA 1	ncRNA	0.992376	1.43761	0.643615	4.68572	4.21594	4.70408	4.31943	1.76e-09	1.88e-08
chr7-1769	chr7	1883250	1883430	+	10.1	0.714	intron (NM_001013837, intron 18 of 18)	intron (NM_001013837, intron 18 of 18)	-39087	NR_039799	100616160		NR_039799	ENSG00000265089	MIR4655	-	microRNA 4655	ncRNA	0.343282	0.420988	0.430059	3.53542	2.71242	3.74171	4.31934	1.92e-05	5.54e-05
chr12-1516	chr12	58414405	58414585	+	10.6	0.556	Intergenic	MER3|DNA|hAT-Charlie	-177207	NR_126341	100506869	Hs.290456	NR_126341	ENSG00000258231	LOC100506869	-	uncharacterized LOC100506869	ncRNA	0.300698	-0.305222	0.878846	2.42902	3.04033	4.0811	4.31844	2.8e-05	7.59e-05
chr6-2887	chr6	125586177	125586357	+	6.34	0.73	Intergenic	L2b|LINE|L2	-88086	NR_038906	643623	Hs.520367	NR_038906	ENSG00000224506	LINC02523	-	long intergenic non-protein coding RNA 2523	ncRNA	0.237809	0.308632	-0.378344	2.62683	2.51737	2.93064	4.31767	0.000541951	0.00089184
chr1-3728	chr1	93738384	93738564	+	6.34	0.618	intron (NM_001261408, intron 2 of 13)	intron (NM_001261408, intron 2 of 13)	36909	NR_148965	723788	Hs.659312	NR_148965	ENSG00000137936	MIG7	-	mig-7	ncRNA	0.237809	0.308632	-0.378344	2.62683	2.51737	2.93064	4.31767	0.000541951	0.00089184
chr1-194	chr1	154433353	154433533	+	29.3	0.61	intron (NM_001206866, intron 3 of 6)	intron (NM_001206866, intron 3 of 6)	-26879	NR_147855	101928101	Hs.617089	NR_147855	ENSG00000228013	IL6R-AS1	-	IL6R antisense RNA 1	ncRNA	1.40823	1.78924	1.17573	4.96076	5.72737	4.95501	4.3173	1.69e-13	5.3e-12
chr17-1443	chr17	80856557	80856737	+	9.63	0.682	intron (NM_020761, intron 12 of 33)	intron (NM_020761, intron 12 of 33)	-51015	NR_110852	101928855	Hs.670692	NR_110852	ENSG00000262833	LOC101928855	-	uncharacterized LOC101928855	ncRNA	0.817824	0.418504	-0.245069	3.71682	3.07303	3.39685	4.3172	1.95e-05	5.6e-05
chr17-51	chr17	48915958	48916138	+	50	0.635	intron (NM_023079, intron 3 of 6)	intron (NM_023079, intron 3 of 6)	-7065	NR_135674	105371814	Hs.655254	NR_135674	ENSG00000248278	LOC105371814	-	uncharacterized LOC105371814	ncRNA	1.74741	1.57915	2.63929	6.10122	6.24937	5.76023	4.31615	1.19e-22	1.9e-20
chr18-1761	chr18	49224261	49224441	+	6.57	0.784	intron (NM_001353214, intron 13 of 17)	L2b|LINE|L2	-174583	NR_039898	100616420		NR_039898	ENSG00000263849	MIR4744	-	microRNA 4744	ncRNA	0.17898	-0.460532	0.257426	3.30267	1.33343	2.72747	4.31582	0.000669354	0.00106273
chr7-3674	chr7	46784857	46785037	+	5.87	0.65	Intergenic	Intergenic	-87825	NR_134575	730338	Hs.640207	NR_134575	ENSG00000233539	LOC730338	-	uncharacterized LOC730338	ncRNA	0.173465	0.245718	-0.46383	2.90777	3.41394	1.32721	4.31565	0.000614967	0.000990818
chr20-105	chr20	15703281	15703461	+	23.5	0.69	intron (NM_001351663, intron 8 of 17)	intron (NM_001351663, intron 8 of 17)	219943	NR_130925	613266	Hs.309149	NR_130924		LOC613266	-	uncharacterized LOC613266	ncRNA	0.565258	0.651861	1.99484	4.38334	4.81025	5.10354	4.31448	1.05e-10	1.55e-09
chr2-693	chr2	3168570	3168750	+	15.5	0.617	Intergenic	Intergenic	-42634	NR_110228	101927554	Hs.638446	NR_110228	ENSG00000234423	LINC01250	-	long intergenic non-protein coding RNA 1250	ncRNA	-0.116569	1.39728	1.0484	4.63588	4.16315	3.98241	4.31341	5.1e-08	3.53e-07
chr2-3489	chr2	219987919	219988099	+	5.87	0.7	Intergenic	MLT1H2|LTR|ERVL-MaLR	-81444	NR_036228	100422959		NR_036228	ENSG00000266518	MIR4268	-	microRNA 4268	ncRNA	-0.454147	0.302789	0.311201	2.64683	3.18788	2.37003	4.30947	0.000501986	0.000836308
chr14-3130	chr14	85440059	85440239	+	6.57	0.75	Intergenic	Intergenic	46234	NR_102738	100996280	Hs.135735	NR_102737	ENSG00000259107	LINC00911	-	long intergenic non-protein coding RNA 911	ncRNA	-0.441266	0.309615	0.317894	2.6285	2.51911	2.93224	4.30761	0.000541882	0.00089184
chr6-2718	chr6	76885942	76886122	+	4.93	0.806	Intergenic	Intergenic	-292409	NR_149101	105377860	Hs.544542	NR_149101	ENSG00000236635	LINC02540	-	long intergenic non-protein coding RNA 2540	ncRNA	0.690782	-0.428263	-0.421609	3.12774	2.49791	2.33798	4.30385	0.000643168	0.00102841
chr15-1816	chr15	33298801	33298981	+	5.63	0.675	Intergenic	Intergenic	11354	NR_120326	101928134	Hs.133851	NR_120326	ENSG00000259446	LOC101928134	-	uncharacterized LOC101928134	ncRNA	-0.537098	0.737725	-0.473487	3.49401	1.99556	2.05262	4.30132	0.000706207	0.00111103
chr15-653	chr15	39287545	39287725	+	12.4	0.726	Intergenic	Intergenic	36966	NR_144507	400360	Hs.376109	NM_207445	ENSG00000175746	C15orf54	-	chromosome 15 open reading frame 54 (putative)	ncRNA	0.909196	0.529247	0.538698	3.81356	4.26316	3.60881	4.29862	1.08e-06	4.95e-06
chr16-363	chr16	9578638	9578818	+	20.2	0.742	Intergenic	MIRb|SINE|MIR	-123223	NR_126349	104266959	Hs.578888	NR_126349	ENSG00000261075	LINC01195	-	long intergenic non-protein coding RNA 1195	ncRNA	1.34122	1.08259	0.642147	4.68216	4.21254	4.63958	4.29545	2.44e-09	2.5e-08
chr20-285	chr20	7347506	7347686	+	13.9	0.673	non-coding (NR_110610, exon 1 of 3)	non-coding (NR_110610, exon 1 of 3)	163	NR_110610	101929312	Hs.559354	NR_110610		LINC01706	-	long intergenic non-protein coding RNA 1706	ncRNA	-0.218196	0.970854	0.981037	3.40771	3.44484	4.39005	4.29396	1.58e-06	6.79e-06
chr18-714	chr18	45375365	45375545	+	12.9	0.724	intron (NM_001371319, intron 4 of 23)	LTR8|LTR|ERV1	131581	NR_110899	101927980	Hs.591058	NR_110899		SLC14A2-AS1	-	SLC14A2 antisense RNA 1	ncRNA	0.908508	0.528379	0.537797	3.96598	3.70681	3.92431	4.29089	1.1e-06	5.03e-06
chr12-291	chr12	127810127	127810307	+	25.6	0.634	Intergenic	Intergenic	-71400	NR_033987	400087	Hs.524846	NR_033987	ENSG00000256597	LINC02393	-	long intergenic non-protein coding RNA 2393	ncRNA	1.65169	1.75195	0.0953621	5.55474	4.43169	4.75367	4.28999	1.34e-11	2.5e-10
chr5-130	chr5	172905024	172905204	+	31.9	0.616	intron (NM_001031711, intron 3 of 9)	intron (NM_001031711, intron 3 of 9)	-9969	NR_162113	113218510		NR_162113		MIR10523	-	microRNA 10523	ncRNA	1.42769	1.80663	1.5383	5.2884	5.45731	5.34305	4.28961	6e-15	2.61e-13
chr7-1799	chr7	46651842	46652022	+	9.86	0.631	Intergenic	Intergenic	45190	NR_134575	730338	Hs.640207	NR_134575	ENSG00000233539	LOC730338	-	uncharacterized LOC730338	ncRNA	0.814008	-0.258423	0.423095	3.08873	3.35776	3.63174	4.28859	2.32e-05	6.49e-05
chr1-395	chr1	58848853	58849033	+	22.3	0.655	intron (NR_108106, intron 1 of 1)	intron (NR_108106, intron 1 of 1)	63792	NR_034014	100131060	Hs.680604	NR_034014	ENSG00000234807	LINC01135	-	long intergenic non-protein coding RNA 1135	ncRNA	1.64581	0.662014	1.11721	4.82068	5.2224	4.32265	4.28795	1.41e-10	2.02e-09
chr3-398	chr3	17039641	17039821	+	26.1	0.751	intron (NM_015184, intron 3 of 5)	intron (NM_015184, intron 3 of 5)	106535	NR_037465	100500913		NR_037465	ENSG00000283885	MIR3714	-	microRNA 3714	ncRNA	1.66834	0.700259	1.49499	5.1758	4.95527	4.8772	4.28709	4.32e-12	9.42e-11
chr18-62	chr18	42640248	42640428	+	43.4	0.681	intron (NR_046174, intron 7 of 9)	intron (NR_046174, intron 7 of 9)	453670	NR_046457	284260	Hs.652819	NR_046174	ENSG00000267586	LINC00907	-	long intergenic non-protein coding RNA 907	ncRNA	1.73329	2.27492	1.57299	5.58341	5.84592	5.83457	4.28437	3.25e-19	2.84e-17
chr17-377	chr17	72411284	72411464	+	22.5	0.653	intron (NR_036488, intron 3 of 3)	intron (NR_036488, intron 3 of 3)	68563	NR_135222	146795	Hs.651743	NR_135222	ENSG00000264026	LINC02003	-	long intergenic non-protein coding RNA 2003	ncRNA	1.36616	0.669819	1.47422	4.81896	4.81583	4.73832	4.28313	9.29e-11	1.39e-09
chr13-410	chr13	28181462	28181642	+	15	0.603	intron (NM_175854, intron 4 of 18)	intron (NM_175854, intron 4 of 18)	-42378	NR_029383	100288730	Hs.123191	NR_029383		PAN3-AS1	-	PAN3 antisense RNA 1	ncRNA	1.29908	0.571953	0.581628	4.81144	3.76514	3.87511	4.28235	9.73e-08	6.2e-07
chr8-90	chr8	130062034	130062214	+	47.4	0.678	intron (NM_001362925, intron 27 of 29)	intron (NM_001362925, intron 27 of 29)	22644	NR_045385	100507117	Hs.106015	NR_045385	ENSG00000280543	ASAP1-IT2	-	ASAP1 intronic transcript 2	ncRNA	1.13851	2.07399	2.47034	6.04389	5.50398	5.95723	4.28002	2.04e-20	2.24e-18
chr12-281	chr12	127285140	127285320	+	26.3	0.646	promoter-TSS (NR_146537)	promoter-TSS (NR_146537)	-947	NR_146537	105370065		NR_146537		LINC02376	-	long intergenic non-protein coding RNA 2376	ncRNA	1.66795	0.699557	1.49452	4.84391	5.15586	4.98369	4.27977	4.78e-12	1.03e-10
chr11-1267	chr11	2844134	2844314	+	9.63	0.645	intron (NR_130721, intron 2 of 2)	intron (NR_130721, intron 2 of 2)	17345	NR_130721	338653	Hs.639425	NR_130721	ENSG00000229414	KCNQ1-AS1	-	KCNQ1 antisense RNA 1	ncRNA	0.819059	-0.250724	0.429118	3.3334	3.6089	3.25894	4.27888	2.33e-05	6.52e-05
chr12-290	chr12	108640198	108640378	+	25.1	0.631	Intergenic	MLT2B4|LTR|ERVL	4478	NR_039717	100616240		NR_039717	ENSG00000284388	MIR4496	-	microRNA 4496	ncRNA	1.67068	1.14024	1.15121	5.17701	5.06083	4.76241	4.27675	5.08e-12	1.08e-10
chr8-1143	chr8	116587335	116587515	+	12.7	0.734	Intergenic	Intergenic	-64675	NR_136278	105375713		NR_136278		LOC105375713	-	uncharacterized LOC105375713	ncRNA	-0.222469	0.494915	1.34574	4.45613	3.44812	3.46548	4.27657	1.79e-06	7.57e-06
chr9-460	chr9	79221232	79221412	+	18.8	0.701	Intergenic	LTR78|LTR|ERV1	-75656	NR_109771	101927450	Hs.738041	NR_109771	ENSG00000260995	LOC101927450	-	uncharacterized LOC101927450	ncRNA	1.61662	1.06791	0.0139189	4.57146	4.36454	4.56865	4.27599	3.66e-09	3.59e-08
chr14-2984	chr14	65180495	65180675	+	6.1	0.596	Intergenic	MLT1K|LTR|ERVL-MaLR	41762	NR_103769	100128233	Hs.497323	NR_103769	ENSG00000255002	LINC02324	-	long intergenic non-protein coding RNA 2324	ncRNA	-0.506977	0.254651	0.262776	3.08727	1.33053	2.88288	4.27536	0.000778854	0.00120329
chr8-1124	chr8	94602292	94602472	+	11.3	0.821	Intergenic	AmnSINE1|SINE|5S-Deu-L2	37085	NR_034034	100288748	Hs.608210	NR_034034	ENSG00000261437	LOC100288748	-	uncharacterized LOC100288748	ncRNA	0.888593	0.975871	-0.133683	4.34672	3.45116	3.59311	4.27263	1.66e-06	7.1e-06
chr12-2585	chr12	25769224	25769404	+	6.34	0.756	Intergenic	Intergenic	104765	NR_036188	100422897		NR_036188	ENSG00000283603	MIR4302	-	microRNA 4302	ncRNA	-0.538195	-0.48288	0.736772	3.07393	1.30261	2.8707	4.27223	0.000859998	0.00130595
chr4-167	chr4	53476654	53476834	+	20	0.627	intron (NM_001126328, intron 9 of 10)	intron (NM_001126328, intron 9 of 10)	-23333	NR_046622	100873939	Hs.662372	NR_046622	ENSG00000250930	LNX1-AS1	-	LNX1 antisense RNA 1	ncRNA	0.53692	1.71935	0.631691	4.77353	4.20709	4.50492	4.27135	3.57e-09	3.52e-08
chr14-36	chr14	31937825	31938005	+	98.1	0.712	Intergenic	Intergenic	-6938	NR_146544	105370439		NR_146544	ENSG00000258474	LINC02313	-	long intergenic non-protein coding RNA 2313	ncRNA	2.57084	3.37989	2.8358	7.17097	7.23024	6.87664	4.27105	1.17e-48	2.42e-45
chr9-862	chr9	97802339	97802519	+	13.1	0.703	intron (NR_147055, intron 5 of 10)	intron (NR_147055, intron 5 of 10)	50651	NR_147055	101928337		NR_147055	ENSG00000236130	PTCSC2	-	papillary thyroid carcinoma susceptibility candidate 2	ncRNA	0.9014	0.519704	0.529095	3.41975	3.90634	4.09705	4.26909	1.45e-06	6.31e-06
chr3-4497	chr3	46429836	46430016	+	6.1	0.653	Intergenic	HERVK3-int|LTR|ERVK	-6259	NR_151704	105377068		NR_151704	ENSG00000283646	LINC02009	-	long intergenic non-protein coding RNA 2009	ncRNA	-0.513106	-0.456572	0.758727	3.3087	2.00015	2.31819	4.26861	0.00076475	0.00118486
chr12-387	chr12	42961514	42961694	+	21.6	0.724	Intergenic	Intergenic	-193711	NR_146866	105369740	Hs.577746	NR_146866	ENSG00000258331	LINC02461	-	long intergenic non-protein coding RNA 2461	ncRNA	0.578532	1.74728	1.11991	4.81548	4.69064	4.79413	4.26682	1.24e-10	1.79e-09
chr3-924	chr3	182629614	182629794	+	16.4	0.686	Intergenic	L2c|LINE|L2	-122580	NR_134941	105374244	Hs.130176	NR_134941	ENSG00000244247	LINC01995	-	long intergenic non-protein coding RNA 1995	ncRNA	0.952084	0.582151	1.05164	3.86125	3.97096	4.58445	4.2663	9.01e-08	5.8e-07
chr14-2778	chr14	58898638	58898818	+	6.57	0.769	intron (NR_110547, intron 2 of 5)	THE1B|LTR|ERVL-MaLR	70440	NR_110547	102723742	Hs.232734	NR_110547	ENSG00000258583	LINC01500	-	long intergenic non-protein coding RNA 1500	ncRNA	0.644794	-0.483714	-0.477404	2.81559	1.28682	2.996	4.26459	0.00103651	0.00152016
chr10-911	chr10	6737238	6737418	+	9.16	0.731	promoter-TSS (NR_138480)	promoter-TSS (NR_138480)	-54	NR_138480	108570035	Hs.568834	NR_138480		LINP1	-	lncRNA in non-homologous end joining pathway 1	ncRNA	0.340064	0.417546	0.426592	2.80521	3.35661	3.73599	4.26413	2.64e-05	7.22e-05
chr10-106	chr10	6275333	6275513	+	26.1	0.674	Intergenic	Intergenic	-51121	NR_040079	399715		NR_040079	ENSG00000215244	LINC02649	-	long intergenic non-protein coding RNA 2649	ncRNA	1.39018	1.14203	1.49922	5.17627	4.95614	4.82093	4.26399	5.59e-12	1.17e-10
chr4-448	chr4	112416556	112416736	+	12.2	0.667	intron (NM_001102406, intron 5 of 15)	AluJo|SINE|Alu	-98733	NR_161159	105377372		NR_161159		LOC105377372	-	uncharacterized LOC105377372	ncRNA	0.439681	0.520127	0.999196	3.42013	3.90673	4.09738	4.26395	1.46e-06	6.34e-06
chr3-2722	chr3	72724189	72724369	+	9.39	0.733	Intergenic	MLT1O|LTR|ERVL-MaLR	-60030	NR_135531	105377162	Hs.123457	NR_135531		LOC105377162	-	uncharacterized LOC105377162	ncRNA	0.344347	0.422163	0.431248	2.81325	3.81817	3.3972	4.26356	2.52e-05	6.96e-05
chr5-2460	chr5	57841674	57841854	+	6.81	0.569	Intergenic	Intergenic	57398	NR_109900	101928539	Hs.639385	NR_109900	ENSG00000249584	LINC02225	-	long intergenic non-protein coding RNA 2225	ncRNA	-0.460993	0.290048	0.298165	2.59066	2.01505	3.0427	4.26188	0.000757918	0.001177
chr3-669	chr3	157122111	157122291	+	18.3	0.639	intron (NR_034007, intron 1 of 3)	intron (NR_034007, intron 1 of 3)	801	NR_034007	339894	Hs.478050	NR_034007	ENSG00000243629	LINC00880	-	long intergenic non-protein coding RNA 880	ncRNA	0.548136	1.43727	1.09407	4.35149	4.77472	4.44018	4.26168	3.18e-09	3.17e-08
chr2-685	chr2	181203545	181203725	+	14.8	0.718	intron (NR_130784, intron 1 of 4)	ERVL-B4-int|LTR|ERVL	79798	NR_130784	101927156	Hs.580074	NR_130784		LINC01934	-	long intergenic non-protein coding RNA 1934	ncRNA	0.502014	0.584995	1.41286	4.02694	4.46641	4.15942	4.26011	7.54e-08	4.95e-07
chr2-1278	chr2	85894049	85894229	+	12.2	0.63	Intergenic	Intergenic	4859	NR_110569	101928113	Hs.625888	NR_110569		ST3GAL5-AS1	-	ST3GAL5 antisense RNA 1 (head to head)	ncRNA	0.881025	-0.153605	0.978628	3.17479	4.52278	3.59235	4.25983	2.09e-06	8.69e-06
chr18-240	chr18	55968718	55968898	+	26.3	0.731	Intergenic	Intergenic	-48609	NR_110755	101927273	Hs.434335	NR_110755	ENSG00000260930	LINC01416	-	long intergenic non-protein coding RNA 1416	ncRNA	1.04504	1.76986	1.14962	5.01735	4.8409	5.03269	4.25893	6.14e-12	1.27e-10
chr18-511	chr18	73101568	73101748	+	16.4	0.684	Intergenic	Intergenic	162840	NR_034133	400655	Hs.579378	NR_034133	ENSG00000263711	LOC400655	-	uncharacterized LOC400655	ncRNA	0.959966	1.04939	0.601656	4.17126	4.32266	4.16038	4.2588	7.16e-08	4.73e-07
chr2-389	chr2	111032782	111032962	+	20.2	0.723	intron (NM_001371254, intron 16 of 18)	intron (NM_001371254, intron 16 of 18)	82716	NR_122074	400997	Hs.652337	NR_122074	ENSG00000204581	ACOXL-AS1	-	ACOXL antisense RNA 1	ncRNA	0.976956	1.42356	0.623891	4.7634	3.56944	4.74605	4.25663	6.76e-09	6.17e-08
chr19-1372	chr19	31154120	31154300	+	6.57	0.689	intron (NR_138036, intron 4 of 4)	MLT1H|LTR|ERVL-MaLR	-13300	NR_147209	107985312	Hs.211053	NR_147209	ENSG00000267777	LINC01791	-	long intergenic non-protein coding RNA 1791	ncRNA	0.184097	0.252754	-0.444512	2.83227	1.31681	3.0099	4.25529	0.00093653	0.00139831
chr2-1921	chr2	39492231	39492411	+	9.63	0.697	intron (NR_037875, intron 3 of 5)	intron (NR_037875, intron 3 of 5)	54905	NR_037875	728730	Hs.655344	NR_037875	ENSG00000231312	MAP4K3-DT	-	MAP4K3 divergent transcript	ncRNA	0.351647	0.429425	0.438505	3.09852	3.61088	3.39835	4.25448	2.49e-05	6.89e-05
chrX-1215	chrX	17442086	17442266	+	5.4	0.61	intron (NM_198270, intron 1 of 7)	MLT1J2|LTR|ERVL-MaLR	16295	NR_039925	100616249		NR_039925	ENSG00000265465	MIR4768	-	microRNA 4768	ncRNA	0.20197	-0.431859	0.281337	3.13001	2.861	1.75085	4.2542	0.000749684	0.00116622
chr9-2515	chr9	68552878	68553058	+	6.1	0.628	Intergenic	Intergenic	-6366	NR_109769	101927015	Hs.406454	NR_109769	ENSG00000234506	LINC01506	-	long intergenic non-protein coding RNA 1506	ncRNA	-0.481368	0.277625	0.285867	1.80731	3.14246	2.74578	4.25337	0.000726959	0.00113745
chr4-221	chr4	57053624	57053804	+	18.8	0.649	intron (NM_001553, intron 1 of 4)	intron (NM_001553, intron 1 of 4)	-56048	NR_034081	255130	Hs.691061	NR_034081	ENSG00000245067	IGFBP7-AS1	-	IGFBP7 antisense RNA 1	ncRNA	0.539516	0.624393	1.73242	4.57584	4.51517	4.43514	4.2519	3.92e-09	3.82e-08
chr7-592	chr7	112001261	112001441	+	23.9	0.72	intron (NM_001363540, intron 2 of 52)	Tigger7|DNA|TcMar-Tigger	192846	NR_103806	100506413	Hs.677513	NR_103806	ENSG00000225572	DOCK4-AS1	-	DOCK4 antisense RNA 1	ncRNA	1.03486	0.689339	2.01588	5.01216	4.71346	5.07713	4.24733	9.66e-12	1.89e-10
chr1-4083	chr1	97144587	97144767	+	6.1	0.8	intron (NM_000110, intron 20 of 22)	intron (NM_000110, intron 20 of 22)	48754	NR_046590	100873932	Hs.682651	NR_046590	ENSG00000232878	DPYD-AS1	-	DPYD antisense RNA 1	ncRNA	0.691656	-0.417223	-0.410747	2.58488	2.47335	2.7245	4.24508	0.00086519	0.00131182
chr2-3414	chr2	198448918	198449098	+	5.87	0.674	Intergenic	Intergenic	-73911	NR_110267	101927619	Hs.632942	NR_110267		LINC01923	-	long intergenic non-protein coding RNA 1923	ncRNA	0.691656	-0.417223	-0.410747	2.58488	2.47335	2.7245	4.24508	0.00086519	0.00131182
chr18-747	chr18	70422162	70422342	+	12.7	0.627	Intergenic	Intergenic	-37661	NR_110764	101060542	Hs.586967	NR_110764	ENSG00000266278	LINC01910	-	long intergenic non-protein coding RNA 1910	ncRNA	1.23944	0.490788	-0.151134	3.60278	3.4357	4.16234	4.24459	2.24e-06	9.19e-06
chr3-4274	chr3	29922931	29923111	+	6.34	0.674	intron (NM_001003793, intron 10 of 14)	intron (NM_001003793, intron 10 of 14)	11135	NR_046556	100873977	Hs.581453	NR_046556	ENSG00000235593	RBMS3-AS1	-	RBMS3 antisense RNA 1	ncRNA	-0.483042	0.271684	0.279757	1.78161	2.4608	3.16039	4.2444	0.000884197	0.00133594
chr8-2769	chr8	32323477	32323657	+	6.81	0.681	intron (NM_013962, intron 1 of 4)	intron (NM_013962, intron 1 of 4)	-117179	NR_047475	100874286	Hs.147060	NR_047475	ENSG00000254049	NRG1-IT3	-	NRG1 intronic transcript 3	ncRNA	-0.504298	0.253891	0.26192	2.83437	1.31893	3.01196	4.24326	0.000938493	0.0014001
chr18-749	chr18	48991873	48992053	+	11.7	0.644	Intergenic	MER5B|DNA|hAT-Charlie	-31740	NR_148999	100129878	Hs.437704	NR_148999	ENSG00000264269	LOC100129878	-	uncharacterized LOC100129878	ncRNA	0.902301	0.520805	0.530215	3.6259	4.25297	3.60037	4.24262	1.72e-06	7.3e-06
chr6-1080	chr6	1131898	1132078	+	12	0.711	Intergenic	Intergenic	-30656	NR_027116	285768	Hs.209463	NR_027115		LINC01622	-	long intergenic non-protein coding RNA 1622	ncRNA	-0.211523	0.975404	0.985611	4.34729	3.69351	3.32921	4.24258	2.05e-06	8.51e-06
chr17-771	chr17	933473	933653	+	13.4	0.71	intron (NM_022463, intron 1 of 7)	intron (NM_022463, intron 1 of 7)	23931	NR_135633	101927727	Hs.666198	NR_135633	ENSG00000262003	LOC101927727	-	uncharacterized LOC101927727	ncRNA	0.49871	1.04105	1.05151	4.53	4.46724	3.53078	4.24239	1.16e-07	7.22e-07
chr17-287	chr17	36921646	36921826	+	24.9	0.658	intron (NR_135670, intron 1 of 1)	MIRb|SINE|MIR	14925	NR_135668	102723471	Hs.567930	NR_135668	ENSG00000277268	LHX1-DT	-	LHX1 divergent transcript	ncRNA	1.3886	1.48607	1.15093	5.01646	4.84013	4.98115	4.23987	8e-12	1.6e-10
chr7-962	chr7	30407161	30407341	+	16.7	0.631	Intergenic	MLT1H|LTR|ERVL-MaLR	16366	NR_108081	100506516		NR_108081	ENSG00000281404	LINC01176	-	long intergenic non-protein coding RNA 1176	ncRNA	0.951851	0.581786	1.05127	4.1597	3.76199	4.45202	4.23957	1.07e-07	6.75e-07
chr15-297	chr15	54803542	54803722	+	20	0.713	Intergenic	MLT1J|LTR|ERVL-MaLR	-253115	NR_135679	105370829	Hs.174934	NR_135679	ENSG00000260937	LOC105370829	-	uncharacterized LOC105370829	ncRNA	0.976178	1.42281	0.62287	4.85151	3.56802	4.6252	4.23914	8.19e-09	7.29e-08
chr2-2034	chr2	58923963	58924143	+	8.92	0.635	intron (NR_033873, intron 4 of 13)	intron (NR_033873, intron 4 of 13)	-293655	NR_110219	101927285	Hs.570209	NR_110219	ENSG00000222030	LINC01793	-	long intergenic non-protein coding RNA 1793	ncRNA	0.333984	0.897158	-0.253901	3.53227	3.60287	2.92877	4.23673	3.07e-05	8.19e-05
chr15-57	chr15	77994133	77994313	+	35	0.641	promoter-TSS (NR_026998)	promoter-TSS (NR_026998)	2	NR_026998	91450	Hs.406766	NR_026998		LOC91450	-	uncharacterized LOC91450	ncRNA	1.70271	0.762664	2.2616	4.98125	5.93266	5.34997	4.23623	2.92e-15	1.36e-13
chr16-1828	chr16	15314662	15314842	+	6.34	0.844	Intergenic	Intergenic	-47696	NR_125434	100505915	Hs.678758	NR_125434	ENSG00000260735	LOC100505915	-	uncharacterized LOC100505915	ncRNA	0.170949	0.239963	-0.462282	3.26822	1.30766	2.50786	4.23524	0.000997634	0.00147305
chr7-3159	chr7	17371792	17371972	+	6.34	0.647	Intergenic	Intergenic	-3035	NR_110015	102659288	Hs.559488	NR_110014		KCCAT333	-	renal clear cell carcinoma-associated transcript 333	ncRNA	0.234689	-0.387294	0.312452	2.60161	2.49222	2.73831	4.23407	0.000798273	0.00122761
chr11-865	chr11	119866025	119866205	+	12.2	0.851	Intergenic	Intergenic	136532	NR_120587	102724301	Hs.637640	NR_120587	ENSG00000254854	LOC102724301	-	uncharacterized LOC102724301	ncRNA	1.248	-0.144112	0.511646	3.95095	3.89735	3.58987	4.23368	2.06e-06	8.56e-06
chr5-275	chr5	157463832	157464012	+	23.9	0.613	intron (NM_001172292, intron 2 of 4)	L2c|LINE|L2	-3822	NR_136204	102724404	Hs.570889	NR_136204		LOC102724404	-	uncharacterized LOC102724404	ncRNA	1.66237	1.47658	0.700124	5.30822	4.58046	4.81321	4.22863	1.57e-11	2.9e-10
chr4-1807	chr4	11635565	11635745	+	5.63	0.689	Intergenic	MIRb|SINE|MIR	133813	NR_146995	105374484	Hs.581972	NR_146995	ENSG00000248300	LINC02360	-	long intergenic non-protein coding RNA 2360	ncRNA	-0.442393	0.305189	0.31333	2.60324	2.49391	2.73987	4.22445	0.000798967	0.00122813
chr3-4648	chr3	78086387	78086567	+	5.63	0.579	Intergenic	Tigger3b|DNA|TcMar-Tigger	-37514	NR_146636	105377172		NR_146636		LINC02077	-	long intergenic non-protein coding RNA 2077	ncRNA	-0.442393	0.305189	0.31333	2.60324	2.49391	2.73987	4.22445	0.000798967	0.00122813
chr8-1786	chr8	82870990	82871170	+	9.16	0.84	Intergenic	Tigger3b|DNA|TcMar-Tigger	-41024	NR_134295	101927141	Hs.128557	NR_134295	ENSG00000254394	LOC101927141	-	uncharacterized LOC101927141	ncRNA	0.811142	0.410598	-0.255257	3.32354	3.59853	3.0971	4.2228	3.32e-05	8.74e-05
chr18-1794	chr18	56402906	56403086	+	5.87	0.562	Intergenic	MLT1C|LTR|ERVL-MaLR	-211734	NR_148972	642484		NR_148972	ENSG00000206129	LOC642484	-	uncharacterized LOC642484	ncRNA	-0.471647	-0.415834	0.779779	2.58817	2.4767	2.7277	4.22274	0.000867236	0.00131444
chr2-1259	chr2	234422405	234422585	+	12.4	0.651	Intergenic	Intergenic	32100	NR_146988	105373934	Hs.471685	NR_146988	ENSG00000231682	LINC01891	-	long intergenic non-protein coding RNA 1891	ncRNA	0.436618	0.516828	0.996245	3.95346	3.45265	3.91292	4.22255	1.92e-06	8.05e-06
chr18-2044	chr18	3321452	3321632	+	5.4	0.65	Intergenic	Intergenic	29017	NR_146506	105371964	Hs.105326	NR_146506	ENSG00000259256	LINC01895	-	long intergenic non-protein coding RNA 1895	ncRNA	0.67421	-0.446536	-0.440046	3.09285	2.46428	2.04637	4.22248	0.00098507	0.00145781
chr6-697	chr6	44494111	44494291	+	15.3	0.642	Intergenic	Intergenic	57680	NR_134609	105375075	Hs.123393	NR_134609		LOC105375075	-	uncharacterized LOC105375075	ncRNA	0.950282	1.03957	0.589726	4.62595	4.15458	3.65242	4.22233	1.4e-07	8.46e-07
chr13-276	chr13	66934006	66934186	+	17.8	0.74	intron (NM_001318372, intron 2 of 4)	intron (NM_001318372, intron 2 of 4)	-43293	NR_046636	100874086	Hs.577908	NR_046636	ENSG00000225263	PCDH9-AS3	-	PCDH9 antisense RNA 3	ncRNA	-0.0806244	1.06083	1.72006	4.44974	4.00949	4.74147	4.221	8.74e-09	7.69e-08
chr11-940	chr11	41979185	41979365	+	11.7	0.734	Intergenic	LTR10F|LTR|ERV1	106183	NR_135065	101928591	Hs.149771	NR_135065		LINC02745	-	long intergenic non-protein coding RNA 2745	ncRNA	0.888538	0.975461	-0.133983	3.60994	3.6856	3.99948	4.22035	2.18e-06	8.97e-06
chr2-2910	chr2	217393810	217393990	+	7.04	0.589	intron (NR_026597, intron 8 of 12)	intron (NR_026597, intron 8 of 12)	111167	NR_133642	105373877		NR_133642		DIRC3-AS1	-	DIRC3 antisense RNA 1	ncRNA	0.177866	-0.456764	0.253476	2.53037	1.29691	3.11715	4.22016	0.00117338	0.00168674
chr13-193	chr13	53191293	53191473	+	20.4	0.73	Intergenic	Intergenic	-39483	NR_125788	102723875	Hs.149083	NR_125788		LINC01065	-	long intergenic non-protein coding RNA 1065	ncRNA	1.3575	0.656684	1.4651	5.13703	4.24201	4.60182	4.21959	3.76e-10	4.82e-09
chr16-837	chr16	56246059	56246239	+	11.7	0.684	TTS (NR_037499)	TTS (NR_037499)	629	NR_037499	100500891		NR_037499	ENSG00000265281	MIR3935	-	microRNA 3935	ncRNA	0.412141	-0.15667	1.34381	3.61221	4.38662	3.3245	4.21941	2.65e-06	1.06e-05
chr12-1826	chr12	5177879	5178059	+	8.45	0.677	Intergenic	Intergenic	65182	NR_120477	101929584	Hs.436529	NR_120476	ENSG00000256115	LINC02443	-	long intergenic non-protein coding RNA 2443	ncRNA	0.321079	-0.278561	0.895781	3.8598	3.0539	2.91857	4.2178	3.71e-05	9.58e-05
chr12-620	chr12	52215693	52215873	+	19	0.669	intron (NR_027358, intron 3 of 4)	intron (NR_027358, intron 3 of 4)	4853	NR_027358	283404	Hs.662443	NR_027358	ENSG00000258279	LINC00592	-	long intergenic non-protein coding RNA 592	ncRNA	0.995363	1.08634	1.09697	4.46506	4.5151	4.43429	4.21733	5.26e-09	4.92e-08
chr7-801	chr7	54831174	54831354	+	19.3	0.559	Intergenic	L2a|LINE|L2	71951	NR_110040	100996654	Hs.127991	NR_110040		LOC100996654	-	uncharacterized LOC100996654	ncRNA	1.32685	1.06553	0.621206	4.84742	3.56449	4.55773	4.21442	1.13e-08	9.61e-08
chr2-1914	chr2	184154588	184154768	+	8.92	0.782	Intergenic	MamSINE1|SINE|tRNA-RTE	-224297	NR_039638	100616305		NR_039638	ENSG00000266808	MIR548AE1	-	microRNA 548ae-1	ncRNA	0.809612	0.408847	-0.257491	3.52476	3.35109	3.09422	4.21376	3.51e-05	9.15e-05
chr13-223	chr13	20420051	20420231	+	20.2	0.605	intron (NM_001363647, intron 4 of 6)	intron (NM_001363647, intron 4 of 6)	13705	NR_039721	100616304		NR_039721	ENSG00000263978	MIR4499	-	microRNA 4499	ncRNA	1.64524	1.10557	0.670814	4.80982	4.8062	4.53714	4.21372	3.01e-10	3.93e-09
chr18-58	chr18	76806422	76806602	+	41.3	0.632	intron (NR_040024, intron 2 of 2)	intron (NR_040024, intron 2 of 2)	15783	NR_040024	100131655	Hs.385806	NR_040024	ENSG00000264278	ZNF236-DT	-	ZNF236 divergent transcript	ncRNA	1.7401	2.07713	2.08944	6.16812	5.85359	5.38244	4.21332	2.35e-19	2.12e-17
chr2-556	chr2	135948667	135948847	+	18.5	0.688	intron (NM_001293312, intron 3 of 14)	AluSz|SINE|Alu	-36419	NR_110199	101928243	Hs.602178	NR_110199	ENSG00000231890	DARS-AS1	-	DARS antisense RNA 1	ncRNA	0.993552	1.08448	1.09511	4.21421	4.64541	4.50307	4.21224	5.98e-09	5.52e-08
chr14-315	chr14	82453908	82454088	+	20.7	0.673	Intergenic	Intergenic	-188634	NR_146650	101928599		NR_146650	ENSG00000258743	LINC02301	-	long intergenic non-protein coding RNA 2301	ncRNA	1.36031	1.45672	0.670916	5.06392	4.552	4.46624	4.21198	3.49e-10	4.49e-09
chr1-394	chr1	218496674	218496854	+	22.8	0.699	intron (NR_031644, intron 2 of 6)	intron (NR_031644, intron 2 of 6)	-13331	NR_146760	440714	Hs.146774	NR_146760	ENSG00000228208	C1orf143	-	chromosome 1 open reading frame 143 (putative)	ncRNA	1.34627	1.44225	0.65009	4.96963	3.60191	4.98891	4.21072	8.34e-10	9.72e-09
chr12-896	chr12	67828118	67828298	+	15.3	0.673	Intergenic	L2c|LINE|L2	-98733	NR_110063	101927901	Hs.369609	NR_110063	ENSG00000255970	LINC02421	-	long intergenic non-protein coding RNA 2421	ncRNA	0.496159	1.39696	0.588359	4.40875	3.96828	4.06316	4.2099	1.31e-07	8.03e-07
chr18-2187	chr18	50034088	50034268	+	5.16	0.839	intron (NM_001080467, intron 4 of 39)	intron (NM_001080467, intron 4 of 39)	92385	NR_036204	100422865		NR_036204	ENSG00000283343	MIR4320	-	microRNA 4320	ncRNA	0.212494	-0.416453	0.290576	3.10731	2.48323	2.06284	4.20947	0.000913281	0.0013691
chr1-3962	chr1	79929482	79929662	+	6.1	0.7	Intergenic	HERVL-int|LTR|ERVL	-606183	NR_125940	101927412	Hs.171273	NR_125940	ENSG00000234184	LINC01781	-	long intergenic non-protein coding RNA 1781	ncRNA	-0.457971	0.290994	0.29906	2.85968	2.00886	2.72083	4.20887	0.000921604	0.00137967
chr6-2984	chr6	167203254	167203434	+	5.63	0.824	Intergenic	G-rich|Low_complexity|Low_complexity	-24956	NR_157263	112590798		NR_157263		HPAT5	-	human pluripotency-associated transcript 5	ncRNA	-0.474611	0.278804	0.286896	1.78981	2.82581	2.88613	4.20794	0.000940505	0.00140219
chr1-3587	chr1	49163205	49163385	+	6.34	0.63	intron (NM_001323575, intron 4 of 12)	L2c|LINE|L2	-94116	NR_125988	101929721	Hs.639985	NR_125988	ENSG00000230114	LOC101929721	-	uncharacterized LOC101929721	ncRNA	-0.542823	0.712746	-0.483314	2.51481	1.26898	3.10654	4.20671	0.00131558	0.00185445
chr5-63	chr5	33049896	33050076	+	45.1	0.637	Intergenic	L1M2a|LINE|L1	102543	NR_033832	340113	Hs.434404	NR_033832	ENSG00000248279	LINC02120	-	long intergenic non-protein coding RNA 2120	ncRNA	0.738335	2.45909	2.47172	6.04822	5.85765	5.81449	4.20659	5.44e-21	6.75e-19
chr12-1248	chr12	58030995	58031175	+	11.5	0.69	Intergenic	MLT1F|LTR|ERVL-MaLR	-56807	NR_135022	105369785	Hs.539353	NR_135022	ENSG00000257541	LINC02403	-	long intergenic non-protein coding RNA 2403	ncRNA	0.42722	0.507268	0.988262	3.17265	3.89423	4.08666	4.20649	2.46e-06	9.94e-06
chr5-1983	chr5	142904464	142904644	+	8.45	0.627	intron (NR_146198, intron 8 of 22)	intron (NR_146198, intron 8 of 22)	-35644	NR_046680	100874239	Hs.570896	NR_046680	ENSG00000226272	ARHGAP26-AS1	-	ARHGAP26 antisense RNA 1	ncRNA	0.285748	-0.324775	0.866644	4.12037	3.03182	2.20774	4.20493	5.61e-05	0.000134934
chr5-2897	chr5	24854407	24854587	+	6.1	0.707	Intergenic	MER89-int|LTR|ERV1	-13914	NR_037896	340107	Hs.145181	NR_037896	ENSG00000248908	LINC02239	-	long intergenic non-protein coding RNA 2239	ncRNA	0.180125	-0.454966	0.256272	3.05182	1.30597	2.68433	4.20202	0.00115523	0.00166584
chr14-781	chr14	41062927	41063107	+	12.2	0.767	intron (NR_109758, intron 3 of 3)	L2|LINE|L2	108306	NR_109758	644919	Hs.434414	NR_109757		LINC02315	-	long intergenic non-protein coding RNA 2315	ncRNA	0.438834	0.987948	0.528452	3.95484	3.6951	3.70888	4.20177	2.15e-06	8.87e-06
chr14-832	chr14	79011655	79011835	+	11.7	0.667	intron (NR_073547, intron 14 of 20)	intron (NR_073547, intron 14 of 20)	-188237	NR_135159	105370586		NR_135159	ENSG00000258419	LOC105370586	-	uncharacterized LOC105370586	ncRNA	0.438877	0.519127	0.998164	3.95488	3.69515	3.70892	4.20125	2.15e-06	8.88e-06
chr20-1806	chr20	57060507	57060687	+	5.4	0.676	Intergenic	Intergenic	-153099	NR_110631	102723590	Hs.667674	NR_110631		BMP7-AS1	-	BMP7 antisense RNA 1	ncRNA	-0.471638	0.283334	0.291507	3.10902	2.4849	2.06422	4.19956	0.000914758	0.00137091
chr20-16	chr20	22775873	22776053	+	47.4	0.658	Intergenic	Intergenic	-90619	NR_146528	105372566	Hs.555065	NR_146527		LINC01747	-	long intergenic non-protein coding RNA 1747	ncRNA	2.36246	1.85785	2.10213	6.25926	5.86789	5.82261	4.19404	2.81e-22	4.18e-20
chr1-314	chr1	154431640	154431820	+	24.2	0.634	intron (NM_001206866, intron 3 of 6)	MER44D|DNA|TcMar-Tigger	-25166	NR_147855	101928101	Hs.617089	NR_147855	ENSG00000228013	IL6R-AS1	-	IL6R antisense RNA 1	ncRNA	1.04137	1.76693	1.14576	5.09301	4.94837	4.69377	4.19042	1.97e-11	3.54e-10
chr5-548	chr5	2685804	2685984	+	17.8	0.68	Intergenic	Intergenic	-26697	NR_145480	101234261		NR_145480	ENSG00000281560	LSINCT5	-	long stress-induced non-coding transcript 5	ncRNA	0.990236	1.08117	1.0918	4.7707	4.51247	4.01724	4.1899	9.23e-09	8.07e-08
chr3-4474	chr3	7504976	7505156	+	5.87	0.585	intron (NM_000844, intron 7 of 9)	MSTD-int|LTR|ERVL-MaLR	30218	NR_046606	100873937	Hs.570608	NR_046606	ENSG00000236202	GRM7-AS1	-	GRM7 antisense RNA 1	ncRNA	0.219715	0.287742	-0.397266	2.56115	1.98985	2.86302	4.18819	0.0011165	0.0016198
chr1-1052	chr1	201713525	201713705	+	14.6	0.692	intron (NM_020443, intron 2 of 29)	intron (NM_020443, intron 2 of 29)	-5893	NR_049823	100847050		NR_049823	ENSG00000264802	MIR5191	-	microRNA 5191	ncRNA	0.46986	-0.0783124	1.68294	4.50745	3.95396	3.86	4.18666	2.24e-07	1.28e-06
chr8-1343	chr8	48628715	48628895	+	11.5	0.647	intron (NR_105002, intron 2 of 3)	L1MC3|LINE|L1	8402	NR_105004	101929217	Hs.547790	NR_105004	ENSG00000253455	LOC101929217	-	uncharacterized LOC101929217	ncRNA	0.436913	0.517032	0.996306	3.79334	3.69173	3.81228	4.18632	2.39e-06	9.73e-06
chr12-462	chr12	110934545	110934725	+	20.7	0.667	Intergenic	Intergenic	-1967	NR_036513	100131138	Hs.152129	NR_036513	ENSG00000185847	LINC01405	-	long intergenic non-protein coding RNA 1405	ncRNA	0.572769	1.45545	1.46671	5.06118	4.54934	4.38971	4.18121	5.37e-10	6.63e-09
chr4-452	chr4	36716966	36717146	+	12.7	0.707	Intergenic	HERVL-int|LTR|ERVL	-75156	NR_149124	105374400	Hs.570781	NR_149124	ENSG00000248215	LINC02505	-	long intergenic non-protein coding RNA 2505	ncRNA	0.8753	-0.162875	0.971974	3.39265	3.4288	4.15519	4.18051	3.46e-06	1.33e-05
chr13-227	chr13	74570862	74571042	+	22.3	0.667	Intergenic	Intergenic	18109	NR_034025	338864	Hs.97408	NR_034024	ENSG00000236678	LINC00347	-	long intergenic non-protein coding RNA 347	ncRNA	0.56771	1.73983	1.11069	4.79976	4.23525	4.83591	4.1798	6.01e-10	7.29e-09
chr5-244	chr5	173764470	173764650	+	25.1	0.725	Intergenic	Intergenic	-18351	NR_108027	101928136	Hs.449267	NR_108027	ENSG00000253686	LINC01484	-	long intergenic non-protein coding RNA 1484	ncRNA	1.37506	1.47216	1.13454	5.36608	4.08536	4.86341	4.17804	5.18e-11	8.35e-10
chr18-537	chr18	22695099	22695279	+	14.6	0.664	Intergenic	MIRb|SINE|MIR	91648	NR_110782	101927571	Hs.335020	NR_110782	ENSG00000266850	LOC101927571	-	uncharacterized LOC101927571	ncRNA	0.953439	1.04241	0.593323	4.01683	4.31003	4.06249	4.17801	1.64e-07	9.73e-07
chr1-2703	chr1	30618481	30618661	+	8.45	0.678	Intergenic	MIRb|SINE|MIR	-100201	NR_034182	100129196	Hs.659751	NR_034182	ENSG00000186056	MATN1-AS1	-	MATN1 antisense RNA 1	ncRNA	0.336865	0.414343	0.423388	3.52842	3.59893	2.73118	4.17698	4.22e-05	0.000106569
chr13-567	chr13	18702988	18703168	+	12.2	0.747	Intergenic	Intergenic	37021	NR_047508	100874164	Hs.739604	NR_047508		LINC00417	-	long intergenic non-protein coding RNA 417	ncRNA	-0.240442	0.480514	1.33359	3.15374	3.66857	4.15459	4.17636	3.68e-06	1.4e-05
chr10-2018	chr10	76717282	76717462	+	5.4	0.758	Intergenic	MIR3|SINE|MIR	-170672	NR_120655	101929328	Hs.664552	NR_120655	ENSG00000236467	KCNMA1-AS1	-	KCNMA1 antisense RNA 1	ncRNA	0.679739	-0.430251	-0.423884	2.21887	2.80704	2.51464	4.17465	0.00119688	0.00171433
chr20-639	chr20	52494294	52494474	+	9.86	0.697	Intergenic	Intergenic	-126454	NR_110038	101927700	Hs.434465	NR_110038	ENSG00000234948	LINC01524	-	long intergenic non-protein coding RNA 1524	ncRNA	-0.378566	0.370024	0.870734	3.48985	2.18843	3.59448	4.16927	5.46e-05	0.000131941
chr6-82	chr6	82022849	82023029	+	34.3	0.617	intron (NR_149135, intron 3 of 3)	intron (NR_149135, intron 3 of 3)	78826	NR_149135	102724168	Hs.485841	NR_149134		LINC02542	-	long intergenic non-protein coding RNA 2542	ncRNA	1.9553	1.54595	1.83528	5.56116	5.21635	5.65423	4.16823	2.85e-16	1.58e-14
chr14-1365	chr14	48351067	48351247	+	8.69	0.796	Intergenic	MER44B|DNA|TcMar-Tigger	-556143	NR_039996	100506433	Hs.547419	NR_039996	ENSG00000259129	LINC00648	-	long intergenic non-protein coding RNA 648	ncRNA	0.333309	0.410638	0.419665	3.70285	3.35053	2.72735	4.1679	4.54e-05	0.000113138
chr2-194	chr2	15674627	15674807	+	26.1	0.695	Intergenic	Intergenic	-16065	NR_110201	101926966	Hs.502835	NR_110201	ENSG00000231031	LINC01804	-	long intergenic non-protein coding RNA 1804	ncRNA	1.91586	1.14957	1.16057	5.45251	4.73048	4.88417	4.167	2.81e-12	6.46e-11
chr2-553	chr2	43086575	43086755	+	17.6	0.638	Intergenic	Intergenic	15780	NR_151714	100506047	Hs.127112	NR_151714		LINC02580	-	long intergenic non-protein coding RNA 2580	ncRNA	1.33295	1.07267	0.629911	3.9003	4.63207	4.55834	4.16634	1.41e-08	1.16e-07
chr14-47	chr14	31902145	31902325	+	82.9	0.69	Intergenic	L2a|LINE|L2	-42618	NR_146544	105370439		NR_146544	ENSG00000258474	LINC02313	-	long intergenic non-protein coding RNA 2313	ncRNA	3.06052	2.51546	2.82647	6.86256	6.9437	6.67172	4.16542	1.33e-40	1.62e-37
chr19-443	chr19	29099325	29099505	+	14.3	0.667	Intergenic	Intergenic	96860	NR_040036	100505835	Hs.176539	NR_040036	ENSG00000267014	LINC01532	-	long intergenic non-protein coding RNA 1532	ncRNA	0.947704	1.03635	0.586099	3.84965	3.9586	4.37306	4.1646	2.17e-07	1.24e-06
chr14-575	chr14	87430816	87430996	+	13.9	0.663	Intergenic	MLT2A2|LTR|ERVL	224388	NR_146551	105370611	Hs.691123	NR_146551	ENSG00000258770	LINC02330	-	long intergenic non-protein coding RNA 2330	ncRNA	0.492425	1.39413	0.584503	4.28668	4.30739	3.76132	4.16392	2.12e-07	1.22e-06
chr5-1141	chr5	134503437	134503617	+	11.7	0.617	Intergenic	Intergenic	-3025	NR_105045	101927934	Hs.535775	NR_105045	ENSG00000251169	LINC01843	-	long intergenic non-protein coding RNA 1843	ncRNA	0.428197	0.508382	0.98933	3.9508	4.07923	3.17364	4.15856	3.45e-06	1.33e-05
chr13-325	chr13	52349135	52349315	+	17.4	0.661	Intergenic	Intergenic	14930	NR_120400	103191607		NR_120400	ENSG00000271564	LINC02333	-	long intergenic non-protein coding RNA 2333	ncRNA	1.32603	-0.0011594	1.4317	4.55784	4.35106	4.2672	4.15706	1.5e-08	1.23e-07
chr7-200	chr7	67129297	67129477	+	36.2	0.688	intron (NR_134540, intron 12 of 14)	L1MC1|LINE|L1	-14990	NR_039794	100616331		NR_039794	ENSG00000264494	MIR4650-2	-	microRNA 4650-2	ncRNA	1.95494	1.82298	1.55722	5.83045	5.30837	5.31581	4.15521	4.44e-16	2.33e-14
chr14-3576	chr14	51905844	51906024	+	6.34	0.75	intron (NM_001243773, intron 2 of 3)	THE1C|LTR|ERVL-MaLR	12637	NR_126331	102723604	Hs.667541	NR_126331	ENSG00000258928	LOC102723604	-	uncharacterized LOC102723604	ncRNA	0.20924	0.276185	-0.408379	2.19421	1.9629	2.97993	4.15388	0.00141943	0.00197079
chr18-844	chr18	40534857	40535037	+	11.3	0.791	Intergenic	Tigger3a|DNA|TcMar-Tigger	468661	NR_110791	101927900	Hs.385522	NR_110791	ENSG00000261715	LINC01477	-	long intergenic non-protein coding RNA 1477	ncRNA	-0.22405	1.33241	0.502747	3.93984	3.67781	3.58007	4.15291	3.52e-06	1.35e-05
chr3-4311	chr3	30347742	30347922	+	6.34	0.659	Intergenic	Intergenic	-171036	NR_147054	101928015	Hs.581534	NR_147054		LINC01985	-	long intergenic non-protein coding RNA 1985	ncRNA	0.209338	-0.41443	0.284116	2.19444	1.96314	2.98019	4.15259	0.00141976	0.00197112
chr20-1803	chr20	58017300	58017480	+	5.16	0.727	Intergenic	Intergenic	13486	NR_147083	105376992	Hs.736662	NR_147083	ENSG00000275852	LINC01742	-	long intergenic non-protein coding RNA 1742	ncRNA	0.193771	-0.440317	0.271585	2.57964	3.11484	1.72694	4.15256	0.00118161	0.00169621
chr17-3225	chr17	80792040	80792220	+	4.93	0.676	intron (NM_020761, intron 7 of 33)	intron (NM_020761, intron 7 of 33)	13502	NR_110852	101928855	Hs.670692	NR_110852	ENSG00000262833	LOC101928855	-	uncharacterized LOC101928855	ncRNA	0.660076	-0.463429	-0.457043	2.8348	2.79993	1.70478	4.15208	0.00137196	0.00191982
chr13-1731	chr13	63444264	63444444	+	4.93	0.641	Intergenic	HERVL-int|LTR|ERVL	-116260	NR_126409	104355293	Hs.121439	NR_126409	ENSG00000227564	LINC00376	-	long intergenic non-protein coding RNA 376	ncRNA	-0.483803	-0.428914	0.767126	2.22218	2.81079	2.51793	4.15107	0.00120241	0.00172055
chr2-303	chr2	111659592	111659772	+	23.9	0.604	Intergenic	MER21C|LTR|ERVL	111452	NR_039928	100616370		NR_039928	ENSG00000264793	MIR4771-1	-	microRNA 4771-1	ncRNA	1.38438	1.13471	1.49294	4.73854	5.04843	4.81094	4.15095	3.37e-11	5.72e-10
chr18-600	chr18	58525666	58525846	+	14.6	0.667	intron (NM_052947, intron 6 of 12)	intron (NM_052947, intron 6 of 12)	-74604	NR_039899	100616357		NR_039899	ENSG00000207778	MIR3591	-	microRNA 3591	ncRNA	0.487496	1.03063	1.04099	4.50588	3.50936	4.0521	4.14972	2.7e-07	1.5e-06
chr2-3910	chr2	103403120	103403300	+	5.16	0.634	Intergenic	Intergenic	-418781	NR_135530	105373519		NR_135530	ENSG00000224095	LINC01935	-	long intergenic non-protein coding RNA 1935	ncRNA	0.159805	0.22803	-0.475122	1.10843	3.06343	2.67643	4.14839	0.00143316	0.001986
chr10-1066	chr10	83301808	83301988	+	9.16	0.788	Intergenic	Intergenic	375191	NR_134317	105378397	Hs.147725	NR_134317		LINC02650	-	long intergenic non-protein coding RNA 2650	ncRNA	0.740278	-0.371503	0.334752	3.45639	1.48576	3.67124	4.14832	8.43e-05	0.000190116
chr5-3010	chr5	143653286	143653466	+	5.4	0.711	Intergenic	Intergenic	-26484	NR_049829	100846991		NR_049829	ENSG00000266478	MIR5197	-	microRNA 5197	ncRNA	0.230464	0.298693	-0.383835	2.57142	2.46216	2.52106	4.14795	0.00120142	0.00172
chr2-2326	chr2	70509654	70509834	+	8.45	0.667	intron (NM_003236, intron 2 of 5)	intron (NM_003236, intron 2 of 5)	-28104	NR_046798	100874273	Hs.682157	NR_046798	ENSG00000224606	TGFA-IT1	-	TGFA intronic transcript 1	ncRNA	0.321927	-0.27771	0.895538	3.51394	3.33957	2.91309	4.14718	5.13e-05	0.00012523
chr1-159	chr1	159959557	159959737	+	31.9	0.661	Intergenic	LTR78|LTR|ERV1	-1577	NR_038849	100505633	Hs.445045	NR_038849	ENSG00000224259	LINC01133	-	long intergenic non-protein coding RNA 1133	ncRNA	1.71145	1.53428	1.82511	5.29288	5.68064	5.1239	4.14414	9.13e-15	3.84e-13
chr6-3233	chr6	19330567	19330747	+	5.16	0.604	Intergenic	Intergenic	-119164	NR_134615	105374960	Hs.519913	NR_134615		LOC105374960	-	uncharacterized LOC105374960	ncRNA	0.668032	-0.438212	-0.432019	2.80645	1.95498	2.48444	4.14342	0.00152188	0.00208895
chr10-147	chr10	85642889	85643069	+	20	0.594	intron (NM_017551, intron 13 of 15)	intron (NM_017551, intron 13 of 15)	65248	NR_038986	100507470	Hs.585483	NR_038986	ENSG00000234942	GRID1-AS1	-	GRID1 antisense RNA 1	ncRNA	1.3596	1.1044	1.11513	4.59714	4.23211	4.88522	4.14226	1.03e-09	1.16e-08
chr13-202	chr13	93603167	93603347	+	20.9	0.667	intron (NM_005708, intron 2 of 8)	AluJr|SINE|Alu	255216	NR_046536	100873973	Hs.615939	NR_046536		GPC6-AS2	-	GPC6 antisense RNA 2	ncRNA	0.560999	1.09422	1.74665	4.36208	4.22587	5.03204	4.14117	1.5e-09	1.62e-08
chr3-5212	chr3	46422672	46422852	+	5.4	0.684	non-coding (NR_151704, exon 2 of 5)	non-coding (NR_151704, exon 2 of 5)	905	NR_151704	105377068		NR_151704	ENSG00000283646	LINC02009	-	long intergenic non-protein coding RNA 2009	ncRNA	0.170603	0.239879	-0.463236	1.75841	3.33521	2.02856	4.13938	0.00133759	0.00188062
chr8-1477	chr8	48627298	48627478	+	10.1	0.765	intron (NR_105002, intron 2 of 3)	intron (NR_105002, intron 2 of 3)	6985	NR_105004	101929217	Hs.547790	NR_105004	ENSG00000253455	LOC101929217	-	uncharacterized LOC101929217	ncRNA	0.879231	0.492667	0.502004	4.08534	4.07033	2.79934	4.13767	5.15e-06	1.85e-05
chr14-822	chr14	37122330	37122510	+	12	0.667	intron (NM_001171170, intron 1 of 10)	L2b|LINE|L2	-49606	NR_033240	100129794	Hs.601579	NR_033240	ENSG00000258708	SLC25A21-AS1	-	SLC25A21 antisense RNA 1	ncRNA	-0.215923	0.971695	0.981831	3.78182	3.67899	3.69586	4.1367	3.65e-06	1.39e-05
chr17-2759	chr17	39001821	39002001	+	5.16	0.711	Intergenic	L2c|LINE|L2	25199	NR_135645	105371766	Hs.311469	NR_135645	ENSG00000266013	LINC02079	-	long intergenic non-protein coding RNA 2079	ncRNA	-0.443682	0.299654	0.307636	2.57344	2.46424	2.52294	4.13645	0.00120396	0.00172155
chr1-4586	chr1	101496186	101496366	+	5.4	0.75	Intergenic	AluJb|SINE|Alu	172439	NR_126402	104355286	Hs.568671	NR_126402	ENSG00000231671	LINC01307	-	long intergenic non-protein coding RNA 1307	ncRNA	-0.56728	-0.513507	0.709918	1.08188	3.05049	2.66482	4.13452	0.00158585	0.00216342
chr1-460	chr1	106620678	106620858	+	20.4	0.702	Intergenic	MER52A|LTR|ERV1	-197471	NR_147165	105378889	Hs.568674	NR_147165	ENSG00000237460	LINC01661	-	long intergenic non-protein coding RNA 1661	ncRNA	1.35837	0.65727	1.46543	4.4876	4.53898	4.77586	4.13376	9.92e-10	1.13e-08
chr11-2552	chr11	113448052	113448232	+	5.63	0.698	intron (NM_016574, intron 1 of 6)	intron (NM_016574, intron 1 of 6)	1946	NR_036183	100422855		NR_036183	ENSG00000265140	MIR4301	-	microRNA 4301	ncRNA	0.217085	0.284584	-0.399552	2.82334	1.97876	2.50037	4.13217	0.00139126	0.00194014
chr2-3422	chr2	51812587	51812767	+	5.87	0.757	intron (NR_135237, intron 6 of 10)	intron (NR_135237, intron 6 of 10)	-557971	NR_135239	105374596		NR_135239	ENSG00000225444	LINC01867	-	long intergenic non-protein coding RNA 1867	ncRNA	0.217085	0.284584	-0.399552	2.82334	1.97876	2.50037	4.13217	0.00139126	0.00194014
chr20-158	chr20	21557388	21557568	+	18.8	0.599	Intergenic	Intergenic	-12546	NR_109880	101929625	Hs.542413	NR_109880		LINC01727	-	long intergenic non-protein coding RNA 1727	ncRNA	1.63771	0.648288	1.1063	4.97403	4.79534	4.04031	4.13184	1.57e-09	1.7e-08
chr12-3407	chr12	46473718	46473898	+	5.16	0.641	intron (NR_125380, intron 3 of 3)	intron (NR_125380, intron 3 of 3)	89701	NR_125381	100288798	Hs.525922	NR_125377		LOC100288798	-	uncharacterized LOC100288798	ncRNA	0.206404	0.274202	-0.413935	1.76496	2.79157	2.68804	4.13151	0.00139716	0.00194587
chr12-272	chr12	104604134	104604314	+	27.2	0.699	intron (NM_018413, intron 2 of 2)	intron (NM_018413, intron 2 of 2)	12591	NR_037487	100500843		NR_037487	ENSG00000264295	MIR3922	-	microRNA 3922	ncRNA	1.4002	1.15401	1.79308	4.75562	5.06667	5.18237	4.13106	3.38e-12	7.57e-11
chr1-4513	chr1	192983485	192983665	+	5.4	0.711	Intergenic	Intergenic	-35318	NR_126003	102724954	Hs.243488	NR_126003		LINC01032	-	long intergenic non-protein coding RNA 1032	ncRNA	0.21718	-0.40568	0.292577	2.82358	1.97899	2.50059	4.13094	0.00139156	0.00194031
chr12-882	chr12	29428828	29429008	+	13.4	0.635	intron (NR_073172, intron 1 of 1)	intron (NR_073172, intron 1 of 1)	39624	NR_073172	101055625	Hs.569158	NR_073170	ENSG00000257599	OVCH1-AS1	-	OVCH1 antisense RNA 1	ncRNA	0.934005	-0.0687856	1.39377	3.84246	4.29362	4.04878	4.12907	3.17e-07	1.72e-06
chr6-1697	chr6	72968798	72968978	+	8.69	0.76	intron (NM_001160132, intron 1 of 13)	intron (NM_001160132, intron 1 of 13)	-1135	NR_036244	100423005		NR_036244	ENSG00000266180	MIR4282	-	microRNA 4282	ncRNA	0.324567	0.400951	0.409869	3.29672	2.67695	3.48743	4.1289	5.85e-05	0.000139751
chr8-228	chr8	128787695	128787875	+	28.6	0.66	Intergenic	Intergenic	178216	NR_145483	106144608		NR_145483	ENSG00000229140	LINC00976	-	long intergenic non-protein coding RNA 976	ncRNA	1.42077	1.80006	1.53076	5.20291	5.27665	5.10801	4.12703	1.75e-13	5.47e-12
chr15-1922	chr15	34628747	34628927	+	5.4	0.519	Intergenic	L1ME2|LINE|L1	26927	NR_146869	105370762	Hs.569462	NR_146869	ENSG00000261304	LINC02252	-	long intergenic non-protein coding RNA 2252	ncRNA	0.673634	-0.426966	-0.420808	2.18899	2.41755	2.66848	4.12633	0.00161555	0.00219772
chr2-1649	chr2	133201088	133201268	+	9.86	0.738	intron (NM_207481, intron 5 of 17)	MER44B|DNA|TcMar-Tigger	-65017	NR_110294	101928161	Hs.661917	NR_110294	ENSG00000226953	NCKAP5-AS2	-	NCKAP5 antisense RNA 2	ncRNA	0.40478	0.484687	0.969717	3.16046	4.50613	3.16155	4.12392	5.85e-06	2.06e-05
chrX-30	chrX	115960791	115960971	+	28.6	0.691	intron (NR_130730, intron 1 of 2)	L1PB1|LINE|L1	8230	NR_132337	642776	Hs.634316	NR_130730	ENSG00000235244	DANT2	-	DXZ4 associated non-coding transcript 2, distal	ncRNA	1.4137	1.79389	1.52368	4.56043	5.72569	5.1066	4.12189	5.43e-13	1.49e-11
chr17-2803	chr17	34188577	34188757	+	5.63	0.844	Intergenic	LTR7Y|LTR|ERV1	-5035	NR_110748	101927239	Hs.603592	NR_110748	ENSG00000261156	LINC01989	-	long intergenic non-protein coding RNA 1989	ncRNA	0.200829	0.269695	-0.423254	2.22299	3.09875	2.03958	4.12129	0.00134978	0.0018939
chr3-786	chr3	150362671	150362851	+	19	0.629	Intergenic	Intergenic	-39014	NR_110186	101928022	Hs.555199	NR_110186		LINC01214	-	long intergenic non-protein coding RNA 1214	ncRNA	0.556352	1.4437	1.45493	5.26632	4.39199	3.93689	4.12075	2.8e-09	2.83e-08
chr3-4647	chr3	43455267	43455447	+	5.87	0.743	intron (NM_001346464, intron 12 of 13)	L2a|LINE|L2	-103395	NR_046757	100873954	Hs.600984	NR_046757		SNRK-AS1	-	SNRK antisense RNA 1	ncRNA	-0.458396	0.285585	0.293482	2.82558	1.98088	2.50238	4.12005	0.00139515	0.00194373
chr8-979	chr8	48471906	48472086	+	14.1	0.684	Intergenic	Intergenic	-79571	NR_105002	101929268	Hs.683934	NR_105002	ENSG00000253608	LOC101929268	-	uncharacterized LOC101929268	ncRNA	0.943009	1.03167	0.580389	4.50695	3.95674	3.63895	4.11976	3.6e-07	1.92e-06
chr3-2514	chr3	185786293	185786473	+	10.3	0.769	intron (NR_138486, intron 2 of 15)	LTR7|LTR|ERV1	-18479	NR_049838	100847078		NR_049838	ENSG00000265470	MIR548AQ	-	microRNA 548aq	ncRNA	0.883576	0.49799	0.50732	3.94234	4.07031	2.99485	4.11916	5.13e-06	1.85e-05
chr4-645	chr4	8336523	8336703	+	11.3	0.761	Intergenic	MER54A|LTR|ERVL	16437	NR_149125	105374374	Hs.145224	NR_149125	ENSG00000249145	LINC02517	-	long intergenic non-protein coding RNA 2517	ncRNA	0.42917	0.9794	0.518393	3.78645	3.89144	3.45935	4.11897	4.06e-06	1.52e-05
chrX-759	chrX	151871256	151871436	+	7.28	0.65	Intergenic	Intergenic	39737	NR_136578	105373368	Hs.256904	NR_136578		MAGEA4-AS1	-	MAGEA4 antisense RNA 1	ncRNA	0.332702	0.409458	0.418419	3.51117	3.04752	3.08293	4.11765	5.74e-05	0.00013766
chr11-151	chr11	45736530	45736710	+	28.6	0.631	Intergenic	MLT1H|LTR|ERVL-MaLR	14312	NR_047569	100507384	Hs.259426	NR_047569	ENSG00000254519	LOC100507384	-	uncharacterized LOC100507384	ncRNA	1.69688	1.51689	1.52841	5.47148	5.27628	4.78478	4.11743	3.49e-13	1e-11
chrX-657	chrX	110087596	110087776	+	8.22	0.614	intron (NM_001353850, intron 3 of 7)	intron (NM_001353850, intron 3 of 7)	5568	NR_039774	100616491		NR_039774	ENSG00000265584	MIR3978	-	microRNA 3978	ncRNA	0.316964	-0.284422	0.890341	3.50314	3.03697	3.07529	4.11721	6.15e-05	0.000146022
chr18-605	chr18	41126797	41126977	+	15.3	0.657	Intergenic	Intergenic	393790	NR_002838	641516	Hs.116612	NR_002838	ENSG00000267313	KC6	-	keratoconus gene 6	ncRNA	1.33504	0.62302	1.08563	4.44732	4.35153	4.26679	4.11617	2.07e-08	1.62e-07
chr3-4373	chr3	111695584	111695764	+	5.63	0.614	intron (NM_001185106, intron 1 of 4)	MER44D|DNA|TcMar-Tigger	-18241	NR_046733	100874115	Hs.626740	NR_046733		PLCXD2-AS1	-	PLCXD2 antisense RNA 1	ncRNA	0.225251	0.292426	-0.388364	2.20927	2.43805	2.68384	4.11523	0.00147671	0.00203666
chr8-3032	chr8	89313833	89314013	+	6.1	0.844	Intergenic	MIR|SINE|MIR	443788	NR_125822	101929709	Hs.651324	NR_125822	ENSG00000251136	LOC101929709	-	uncharacterized LOC101929709	ncRNA	0.225342	-0.394463	0.300378	2.20949	2.43829	2.68407	4.11399	0.00147703	0.00203683
chr7-1080	chr7	138125693	138125873	+	15.3	0.667	Intergenic	LTR24B|LTR|ERV1	2025	NR_039678	100616226		NR_039678	ENSG00000284028	MIR4468	-	microRNA 4468	ncRNA	1.2828	0.550075	0.559587	4.26049	3.20469	4.28265	4.11259	4.93e-07	2.51e-06
chr10-110	chr10	85643968	85644148	+	23.9	0.684	intron (NM_017551, intron 13 of 15)	intron (NM_017551, intron 13 of 15)	66327	NR_038986	100507470	Hs.585483	NR_038986	ENSG00000234942	GRID1-AS1	-	GRID1 antisense RNA 1	ncRNA	1.40069	1.15468	1.7936	5.02795	5.25633	4.76853	4.11	4.63e-12	1e-10
chr7-622	chr7	76583318	76583498	+	20.2	0.832	intron (NR_029411, intron 2 of 2)	intron (NR_029411, intron 2 of 2)	34067	NR_029411	100133091	Hs.712837	NR_029411	ENSG00000205485	LOC100133091	-	uncharacterized LOC100133091	ncRNA	1.03597	1.47685	1.48821	5.16159	4.94095	4.33235	4.10815	9.96e-11	1.48e-09
chr17-462	chr17	20961697	20961877	+	20	0.618	intron (NR_160717, intron 4 of 4)	L1ME3B|LINE|L1	23221	NR_160718	339260	Hs.661076	NR_123730	ENSG00000233098	LOC339260	-	uncharacterized LOC339260	ncRNA	1.35945	1.10417	1.11489	4.79319	4.23033	4.65331	4.10807	1.46e-09	1.59e-08
chr3-2125	chr3	58874398	58874578	+	11.5	0.591	intron (NM_001351530, intron 6 of 15)	L2b|LINE|L2	50017	NR_110820	101929238	Hs.683953	NR_110820	ENSG00000242428	C3orf67-AS1	-	C3orf67 antisense RNA 1	ncRNA	0.890484	0.506454	0.515765	3.60496	3.88754	3.58144	4.10785	4.45e-06	1.64e-05
chr18-431	chr18	72727174	72727354	+	17.1	0.656	Intergenic	L1PBa1|LINE|L1	126118	NR_049858	100847083		NR_049858	ENSG00000263750	MIR548AV	-	microRNA 548av	ncRNA	0.981795	0.619156	1.43757	4.19287	4.18478	4.54901	4.10607	2.58e-08	1.96e-07
chr5-768	chr5	93189971	93190151	+	13.9	0.725	Intergenic	Intergenic	381282	NR_109825	441094	Hs.457407	NR_015369	ENSG00000237187	NR2F1-AS1	-	NR2F1 antisense RNA 1	ncRNA	0.946546	1.03497	0.584548	4.00271	3.95344	4.13608	4.10469	3.43e-07	1.84e-06
chr4-366	chr4	11698908	11699088	+	12.9	0.588	Intergenic	Intergenic	70470	NR_146995	105374484	Hs.581972	NR_146995	ENSG00000248300	LINC02360	-	long intergenic non-protein coding RNA 2360	ncRNA	0.939261	0.566083	1.03793	4.38866	3.50228	4.04542	4.10453	4.06e-07	2.13e-06
chr17-2716	chr17	65107570	65107750	+	5.63	0.625	intron (NR_110801, intron 2 of 2)	MSTD|LTR|ERVL-MaLR	6848	NR_110801	100507002	Hs.729924	NR_110801		LOC100507002	-	uncharacterized LOC100507002	ncRNA	0.665867	-0.442775	-0.436566	2.80812	2.4192	2.01009	4.1028	0.00172606	0.00232167
chr7-1638	chr7	35993838	35994018	+	11.3	0.631	Intergenic	Intergenic	-101382	NR_108089	101928618	Hs.561704	NR_108089	ENSG00000261184	LOC101928618	-	uncharacterized LOC101928618	ncRNA	0.402069	0.956113	0.49062	4.06723	2.7768	3.78814	4.10273	5.78e-06	2.04e-05
chr1-4490	chr1	115190227	115190407	+	5.63	0.659	Intergenic	Intergenic	-92717	NR_157569	112840934		NR_157569		NGF-AS1	-	NGF antisense RNA 1	ncRNA	-0.478985	-0.425884	0.759323	2.19269	2.42154	2.67243	4.10084	0.00162614	0.00220864
chr7-1517	chr7	17599972	17600152	+	11.3	0.687	Intergenic	Intergenic	-41153	NR_110013	101927630	Hs.583400	NR_110013	ENSG00000236039	LOC101927630	-	uncharacterized LOC101927630	ncRNA	0.879247	0.492843	0.502108	3.77052	3.13841	3.89043	4.1002	5.29e-06	1.89e-05
chr3-2976	chr3	29187129	29187309	+	8.92	0.7	Intergenic	MLT1D|LTR|ERVL-MaLR	93720	NR_109804	100873979	Hs.99391	NR_109804		RBMS3-AS3	-	RBMS3 antisense RNA 3	ncRNA	0.332058	0.408548	0.417478	3.30178	3.04191	3.22981	4.09725	6.44e-05	0.00015147
chr11-159	chr11	62553492	62553672	+	28.6	0.655	Intergenic	Intergenic	6724	NR_037427	100500804		NR_037427	ENSG00000284135	MIR3654	-	microRNA 3654	ncRNA	1.42702	2.25	1.19861	5.42164	5.60548	4.91156	4.09679	4.18e-14	1.49e-12
chr1-2748	chr1	245823098	245823278	+	8.22	0.684	intron (NM_022743, intron 10 of 11)	intron (NM_022743, intron 10 of 11)	-588671	NR_151721	111216275	Hs.663694	NR_151721	ENSG00000232192	KIF26B-AS1	-	KIF26B antisense RNA 1	ncRNA	0.316119	-0.285663	0.888879	3.29304	3.03122	3.22241	4.09651	6.91e-05	0.000160854
chr5-276	chr5	173483636	173483816	+	25.1	0.637	Intergenic	Intergenic	-95908	NR_027108	285593	Hs.409730	NR_027108	ENSG00000253955	LOC285593	-	uncharacterized LOC285593	ncRNA	1.91391	1.14662	1.1576	4.75303	5.41861	4.76508	4.0946	9.02e-12	1.78e-10
chr2-2084	chr2	40033011	40033191	+	7.98	0.71	intron (NR_038441, intron 2 of 4)	Tigger14a|DNA|TcMar-Tigger	115467	NR_038441	100128590	Hs.744988	NR_038441	ENSG00000227028	SLC8A1-AS1	-	SLC8A1 antisense RNA 1	ncRNA	0.789253	0.385266	-0.28748	2.76614	3.31569	3.35419	4.09311	7.62e-05	0.000174689
chr13-113	chr13	20359432	20359612	+	28.9	0.647	Intergenic	L1MB7|LINE|L1	74324	NR_039721	100616304		NR_039721	ENSG00000263978	MIR4499	-	microRNA 4499	ncRNA	1.41036	2.03001	1.17776	4.55587	5.51255	5.23988	4.09301	7.85e-13	2.07e-11
chr6-1042	chr6	40958304	40958484	+	10.8	0.6	intron (NR_110873, intron 1 of 5)	intron (NR_110873, intron 1 of 5)	64886	NR_110873	101929555	Hs.552555	NR_110873		LOC101929555	-	uncharacterized LOC101929555	ncRNA	0.885433	0.500337	0.509626	3.93498	3.43294	3.57611	4.09295	5.16e-06	1.85e-05
chr15-1141	chr15	66883405	66883585	+	8.69	0.61	Intergenic	Intergenic	73020	NR_135687	102723481	Hs.512978	NR_135687	ENSG00000259289	LINC02206	-	long intergenic non-protein coding RNA 2206	ncRNA	0.789337	-0.294756	0.39426	2.76625	3.3158	3.35428	4.0924	7.63e-05	0.000174732
chr18-880	chr18	49207478	49207658	+	11.5	0.648	intron (NM_001353210, intron 13 of 16)	MLT2C2|LTR|ERVL	-157800	NR_039898	100616420		NR_039898	ENSG00000263849	MIR4744	-	microRNA 4744	ncRNA	0.422457	0.502066	0.983483	3.39804	3.88308	3.69269	4.08676	5.15e-06	1.85e-05
chr2-1286	chr2	149732462	149732642	+	11.5	0.656	intron (NR_110240, intron 1 of 2)	LTR8B|LTR|ERV1	126639	NR_145421	150596	Hs.470217	NM_153041	ENSG00000162947	LINC01931	-	long intergenic non-protein coding RNA 1931	ncRNA	0.400453	0.954533	0.488863	3.92132	2.77362	3.88392	4.0865	6.42e-06	2.23e-05
chr8-987	chr8	130131909	130132089	+	13.4	0.644	intron (NM_001362925, intron 16 of 29)	intron (NM_001362925, intron 16 of 29)	-47231	NR_045385	100507117	Hs.106015	NR_045385	ENSG00000280543	ASAP1-IT2	-	ASAP1 intronic transcript 2	ncRNA	0.946401	1.03484	0.584381	4.00298	4.13439	3.95717	4.08612	3.96e-07	2.08e-06
chr5-3144	chr5	143061286	143061466	+	5.16	0.714	intron (NR_146198, intron 17 of 22)	intron (NR_146198, intron 17 of 22)	-131124	NR_046816	100874372	Hs.666717	NR_046816	ENSG00000230789	ARHGAP26-IT1	-	ARHGAP26 intronic transcript 1	ncRNA	-0.451033	0.287287	0.295059	2.53097	1.96484	2.66758	4.08554	0.00168759	0.00227651
chr1-859	chr1	235079578	235079758	+	16	0.716	Intergenic	Intergenic	-9850	NR_027454	731656	Hs.702477	NR_027454		LINC01348	-	long intergenic non-protein coding RNA 1348	ncRNA	0.963929	1.70279	-0.00944167	4.43836	4.61881	3.89594	4.08548	4.3e-08	3.04e-07
chr5-94	chr5	458960	459140	+	38.7	0.678	intron (NM_007277, intron 6 of 12)	intron (NM_007277, intron 6 of 12)	13915	NR_024158	25845	Hs.719132	NR_024158	ENSG00000188242	PP7080	-	uncharacterized LOC25845	ncRNA	1.96712	2.07184	1.84938	6.19464	5.32621	5.33058	4.08523	2.37e-17	1.56e-15
chr5-2040	chr5	165525408	165525588	+	8.22	0.816	Intergenic	Intergenic	1055219	NR_105065	102546299	Hs.437730	NR_105065	ENSG00000241956	LOC102546299	-	uncharacterized LOC102546299	ncRNA	0.790491	0.387039	-0.285036	3.04645	3.02143	3.35085	4.08316	8.03e-05	0.000182643
chr1-1669	chr1	60569287	60569467	+	10.3	0.641	intron (NR_146508, intron 4 of 7)	L2c|LINE|L2	53308	NR_146508	105378763	Hs.551175	NR_146508	ENSG00000226476	LINC01748	-	long intergenic non-protein coding RNA 1748	ncRNA	-0.230136	0.962095	0.972197	3.92995	3.42612	3.57142	4.08265	5.69e-06	2.01e-05
chr13-1225	chr13	41546447	41546627	+	7.51	0.771	Intergenic	MIRc|SINE|MIR	21858	NR_049803	100847026		NR_049803	ENSG00000284584	MIR5006	-	microRNA 5006	ncRNA	0.791008	0.386996	-0.285455	3.05621	3.56732	2.89962	4.08135	7.86e-05	0.000179436
chr3-2000	chr3	65402679	65402859	+	11.7	0.75	intron (NM_001365904, intron 12 of 24)	intron (NM_001365904, intron 12 of 24)	-491047	NR_046575	100873983	Hs.663889	NR_046575	ENSG00000240175	MAGI1-AS1	-	MAGI1 antisense RNA 1	ncRNA	0.423258	0.502801	0.983996	3.59965	3.67479	3.69155	4.07917	5.3e-06	1.89e-05
chr6-2121	chr6	161582774	161582954	+	7.51	0.837	intron (NM_004562, intron 7 of 11)	intron (NM_004562, intron 7 of 11)	111887	NR_134594	105378098	Hs.691066	NR_134593		LOC105378098	-	uncharacterized LOC105378098	ncRNA	0.299913	0.37574	0.384593	3.65803	2.18461	3.20681	4.07668	8.87e-05	0.000198061
chr4-1059	chr4	187128324	187128504	+	8.92	0.647	Intergenic	Intergenic	-73572	NR_147159	105377600	Hs.641158	NR_147159		LINC02374	-	long intergenic non-protein coding RNA 2374	ncRNA	-0.380726	0.36699	0.86632	2.74469	2.64023	3.6797	4.07558	9.69e-05	0.000213139
chr10-2181	chr10	3330816	3330996	+	5.16	0.622	intron (NR_131187, intron 1 of 1)	intron (NR_131187, intron 1 of 1)	12211	NR_131187	105376360	Hs.212226	NR_131187		LOC105376360	-	uncharacterized LOC105376360	ncRNA	0.194387	0.261258	-0.427295	3.02695	1.9494	2.00387	4.07441	0.00187046	0.00247934
chr1-610	chr1	234533158	234533338	+	18.1	0.761	Intergenic	Intergenic	-1469	NR_038426	100506795	Hs.448989	NR_038426	ENSG00000231768	LINC01354	-	long intergenic non-protein coding RNA 1354	ncRNA	1.63424	1.09099	0.652625	4.48337	5.10071	4.0346	4.07439	3.66e-09	3.59e-08
chr2-980	chr2	226079675	226079855	+	14.1	0.673	Intergenic	Intergenic	-63029	NR_046102	646736	Hs.712836	NR_046102		LOC646736	-	uncharacterized LOC646736	ncRNA	0.939025	1.02712	0.57521	3.8348	3.7367	4.28541	4.07199	5.31e-07	2.68e-06
chr7-1162	chr7	72650208	72650388	+	14.6	0.691	intron (NM_001145440, intron 11 of 13)	intron (NM_001145440, intron 11 of 13)	-47605	NR_039793	100616310		NR_039793	ENSG00000266525	MIR4650-1	-	microRNA 4650-1	ncRNA	0.923801	1.37289	-0.0775261	3.826	3.72654	4.27898	4.0717	6.28e-07	3.1e-06
chr12-1379	chr12	92552101	92552281	+	9.16	0.651	Intergenic	L2a|LINE|L2	85512	NR_144532	100507616	Hs.339918	NR_144532		LINC02397	-	long intergenic non-protein coding RNA 2397	ncRNA	1.2004	-0.228716	0.446317	4.4074	2.74228	3.12924	4.07118	1.21e-05	3.77e-05
chr2-826	chr2	239444429	239444609	+	14.1	0.64	Intergenic	Intergenic	42771	NR_135577	101928111	Hs.534680	NR_135575	ENSG00000222020	HDAC4-AS1	-	HDAC4 antisense RNA 1	ncRNA	1.2854	0.554043	0.563537	3.98581	3.48893	4.27964	4.06913	6.4e-07	3.15e-06
chr8-43	chr8	100458766	100458946	+	61.3	0.673	Intergenic	Intergenic	76093	NR_039681	100616451		NR_039681	ENSG00000265599	MIR4471	-	microRNA 4471	ncRNA	2.38486	2.31771	2.80867	6.56038	6.53891	5.99251	4.06883	1.65e-28	5.81e-26
chr16-598	chr16	14498154	14498334	+	15.7	0.712	intron (NM_002582, intron 21 of 23).2	intron (NM_002582, intron 21 of 23).2	-127978	NR_131191	105447648	Hs.554151	NR_131191	ENSG00000260009	LINC02130	-	long intergenic non-protein coding RNA 2130	ncRNA	0.517233	1.70507	0.610865	4.4402	4.74178	3.67414	4.06795	5.83e-08	3.97e-07
chr7-602	chr7	36115648	36115828	+	22.3	0.714	Intergenic	Intergenic	20428	NR_108089	101928618	Hs.561704	NR_108089	ENSG00000261184	LOC101928618	-	uncharacterized LOC101928618	ncRNA	1.02608	0.677273	2.00868	4.72547	4.9306	4.67894	4.06689	1.59e-10	2.24e-09
chr18-655	chr18	51614064	51614244	+	13.4	0.681	Intergenic	Intergenic	222112	NR_040075	100287225	Hs.448920	NR_040074	ENSG00000227115	LINC01630	-	long intergenic non-protein coding RNA 1630	ncRNA	0.486237	1.02925	1.03959	4.39037	3.95006	3.63344	4.06415	5.52e-07	2.78e-06
chr1-2041	chr1	95650787	95650967	+	10.6	0.726	Intergenic	Intergenic	140761	NR_110622	100996635	Hs.639548	NR_110621	ENSG00000228971	LINC02607	-	long intergenic non-protein coding RNA 2607	ncRNA	0.419373	0.498935	0.980869	3.9349	3.6738	3.31308	4.06369	6.31e-06	2.19e-05
chr20-836	chr20	6685290	6685470	+	7.04	0.656	Intergenic	Intergenic	50756	NR_146909	105372516	Hs.580741	NR_146909		LINC01713	-	long intergenic non-protein coding RNA 1713	ncRNA	0.307094	0.383507	0.392428	2.42035	3.77298	3.06806	4.06367	8.76e-05	0.000196097
chr3-583	chr3	187986521	187986701	+	21.6	0.725	Intergenic	Intergenic	-10204	NR_135537	105374266	Hs.570518	NR_135537		LINC01991	-	long intergenic non-protein coding RNA 1991	ncRNA	1.37715	1.12596	1.48544	4.91686	5.13733	4.24578	4.06307	2.1e-10	2.88e-09
chr9-1223	chr9	126248822	126249002	+	10.6	0.646	Intergenic	L1M8|LINE|L1	27003	NR_121584	101929116	Hs.382124	NR_121584	ENSG00000228392	LOC101929116	-	uncharacterized LOC101929116	ncRNA	0.417886	0.497472	0.979707	3.39586	4.06263	3.4507	4.06292	6.38e-06	2.22e-05
chr15-775	chr15	60855319	60855499	+	11	0.64	intron (NM_134261, intron 1 of 10)	intron (NM_134261, intron 1 of 10)	173840	NR_120319	100996876	Hs.511626	NR_120318		RORA-AS2	-	RORA antisense RNA 2	ncRNA	0.874029	0.960396	-0.156973	3.59154	3.87374	3.44441	4.06132	6.85e-06	2.35e-05
chr2-1002	chr2	238684497	238684677	+	13.4	0.726	Intergenic	Intergenic	-129088	NR_037809	151171	Hs.652076	NR_037809	ENSG00000225493	LINC01107	-	long intergenic non-protein coding RNA 1107	ncRNA	0.943666	1.03203	0.581008	4.14269	4.13162	3.74934	4.06115	5.19e-07	2.63e-06
chr10-2029	chr10	21398640	21398820	+	5.16	0.763	Intergenic	Intergenic	-25780	NR_155751	105376444	Hs.638243	NR_155751		LINC02643	-	long intergenic non-protein coding RNA 2643	ncRNA	0.213074	-0.404822	0.285855	2.16478	1.93588	2.79685	4.06057	0.00213489	0.00277845
chr11-2827	chr11	119759480	119759660	+	5.16	0.676	Intergenic	Intergenic	29987	NR_120587	102724301	Hs.637640	NR_120587	ENSG00000254854	LOC102724301	-	uncharacterized LOC102724301	ncRNA	-0.457625	0.285528	0.293405	2.20838	2.78953	2.28303	4.05998	0.00169753	0.0022879
chr7-426	chr7	21011272	21011452	+	23.5	0.669	intron (NR_126381, intron 2 of 5)	intron (NR_126381, intron 2 of 5)	175931	NR_126381	104355138	Hs.650722	NR_126381	ENSG00000232790	LINC01162	-	long intergenic non-protein coding RNA 1162	ncRNA	1.91135	0.707054	1.49983	4.84318	5.05773	4.92994	4.05857	1.27e-11	2.41e-10
chr1-1069	chr1	7470962	7471142	+	13.9	0.603	intron (NM_001349608, intron 5 of 21)	intron (NM_001349608, intron 5 of 21)	-81298	NR_146201	102725193	Hs.666120	NR_146199	ENSG00000237728	LOC102725193	-	uncharacterized LOC102725193	ncRNA	1.28617	0.555041	0.564542	4.25926	3.49052	4.03578	4.05814	6.67e-07	3.28e-06
chr2-3944	chr2	114173563	114173743	+	5.16	0.622	Intergenic	Intergenic	-193669	NR_034130	100499194	Hs.662336	NR_034130		LOC100499194	-	uncharacterized LOC100499194	ncRNA	0.146498	-0.492543	0.220171	3.17916	1.23954	1.95986	4.05662	0.00237659	0.00303972
chr1-4563	chr1	94566543	94566723	+	5.4	0.781	Intergenic	LTR7|LTR|ERV1	22931	NR_162147	113219466		NR_162147		MIR12133	-	microRNA 12133	ncRNA	0.224675	0.29128	-0.387798	2.53552	2.42647	2.27256	4.05573	0.00185012	0.00245836
chr8-990	chr8	128777199	128777379	+	12.9	0.699	Intergenic	Intergenic	188712	NR_145483	106144608		NR_145483	ENSG00000229140	LINC00976	-	long intergenic non-protein coding RNA 976	ncRNA	0.480506	0.562031	1.39444	4.13466	3.73592	4.04013	4.05542	5.81e-07	2.9e-06
chr8-2369	chr8	120625690	120625870	+	6.81	0.635	intron (NM_021021, intron 3 of 6)	intron (NM_021021, intron 3 of 6)	-135473	NR_125419	101927543	Hs.371902	NR_125419	ENSG00000248318	LOC101927543	-	uncharacterized LOC101927543	ncRNA	0.304984	0.38158	0.390522	3.49869	3.56748	2.2109	4.05477	9.73e-05	0.00021382
chr2-2658	chr2	222142095	222142275	+	7.28	0.825	Intergenic	Intergenic	-155962	NR_161172	151278	Hs.350729	NM_153038	ENSG00000163081	CCDC140	-	coiled-coil domain containing 140	ncRNA	0.304984	0.38158	0.390522	3.49869	3.56748	2.2109	4.05477	9.73e-05	0.00021382
chr21-471	chr21	24658077	24658257	+	5.63	0.722	Intergenic	LTR8B|LTR|ERV1	-182383	NR_046198	339622	Hs.616316	NR_046198	ENSG00000226983	LINC01692	-	long intergenic non-protein coding RNA 1692	ncRNA	0.0922321	-0.557259	0.164156	2.91703	0.171245	2.56048	4.0538	0.00307882	0.00378794
chr14-1715	chr14	102532343	102532523	+	7.98	0.72	Intergenic	MLT1J|LTR|ERVL-MaLR	-7211	NR_036192	100422954		NR_036192	ENSG00000266015	MIR4309	-	microRNA 4309	ncRNA	0.321224	0.397576	0.406491	2.77543	3.56755	3.07156	4.05273	8.54e-05	0.000192156
chr13-1012	chr13	100458892	100459072	+	7.51	0.745	intron (NR_148027, intron 22 of 23)	MLT1C|LTR|ERVL-MaLR	22033	NR_047686	100885777	Hs.662554	NR_047686		PCCA-AS1	-	PCCA antisense RNA 1	ncRNA	0.776573	0.370217	-0.306746	3.65601	2.64763	2.88123	4.05209	0.000104639	0.000227004
chr5-2031	chr5	119036310	119036490	+	7.98	0.737	intron (NR_134249, intron 1 of 8)	intron (NR_134249, intron 1 of 8)	1261	NR_134249	105379143	Hs.636285	NR_134249	ENSG00000249494	LOC105379143	-	uncharacterized LOC105379143	ncRNA	0.775972	-0.316696	0.377553	3.04613	3.76804	2.46912	4.05017	0.000104927	0.000227449
chr18-1903	chr18	79664834	79665014	+	5.4	0.711	intron (NR_136643, intron 1 of 4)	MER101-int|LTR|ERV1	14821	NR_136643	284241		NR_136643	ENSG00000178412	LOC284241	-	uncharacterized LOC284241	ncRNA	-0.455054	0.279124	0.286753	2.16691	1.93803	2.79917	4.0484	0.00214334	0.00278876
chrX-566	chrX	70592164	70592344	+	8.92	0.765	intron (NM_001003811, intron 25 of 30)	L1MB8|LINE|L1	-136260	NR_109801	100873930	Hs.571699	NR_046586	ENSG00000231651	DLG3-AS1	-	DLG3 antisense RNA 1	ncRNA	0.283308	0.358103	0.366836	2.72724	2.15437	3.75828	4.04786	0.000130989	0.000273908
chr2-528	chr2	102915176	102915356	+	18.8	0.719	Intergenic	MLT1I|LTR|ERVL-MaLR	-19544	NR_135562	105373518	Hs.738351	NR_135562	ENSG00000277527	LINC01796	-	long intergenic non-protein coding RNA 1796	ncRNA	0.558035	1.09171	1.74463	4.08567	4.9983	4.44697	4.04756	4.1e-09	3.96e-08
chr21-193	chr21	9778918	9779098	+	9.86	0.704	Intergenic	Intergenic	42053	NR_038377	441058	Hs.130535	NR_038377		LINC01667	-	long intergenic non-protein coding RNA 1667	ncRNA	0.419547	0.498999	0.980778	3.77437	3.67154	3.44871	4.04707	6.75e-06	2.32e-05
chrX-454	chrX	122238916	122239096	+	10.6	0.681	Intergenic	MER61D|LTR|ERV1	868034	NR_037444	100500869		NR_037444	ENSG00000265456	MIR3672	-	microRNA 3672	ncRNA	0.419547	0.498999	0.980778	3.77437	3.67154	3.44871	4.04707	6.75e-06	2.32e-05
chr1-737	chr1	94622858	94623038	+	16.4	0.681	non-coding (NR_160779, exon 5 of 6)	non-coding (NR_160779, exon 5 of 6)	79246	NR_162147	113219466		NR_162147		MIR12133	-	microRNA 12133	ncRNA	1.60444	1.0533	-0.0113645	4.30958	4.33153	4.16809	4.04692	6.03e-08	4.08e-07
chr8-461	chr8	60455582	60455762	+	21.8	0.678	Intergenic	L2b|LINE|L2	-41854	NR_103854	100505532	Hs.720321	NR_103854		LINC01301	-	long intergenic non-protein coding RNA 1301	ncRNA	1.37704	1.12565	1.48509	4.39387	5.13243	4.67973	4.04525	2.25e-10	3.05e-09
chr2-1420	chr2	200765618	200765798	+	11	0.588	intron (NR_135012, intron 21 of 30)	MER21C|LTR|ERVL	-30531	NR_037886	100507140	Hs.382116	NR_037886	ENSG00000237166	LINC01792	-	long intergenic non-protein coding RNA 1792	ncRNA	-0.265223	1.30786	0.470093	4.1876	3.11719	3.29338	4.04419	9.78e-06	3.17e-05
chr2-4062	chr2	138223429	138223609	+	5.16	0.765	Intergenic	Intergenic	121635	NR_135526	105373635		NR_135526	ENSG00000224231	LINC01832	-	long intergenic non-protein coding RNA 1832	ncRNA	-0.536496	0.221692	0.229498	1.08627	3.02591	2.45571	4.0436	0.00217116	0.00281663
chr10-359	chr10	105148956	105149136	+	15.3	0.617	intron (NM_014978, intron 9 of 26)	THE1D|LTR|ERVL-MaLR	-482830	NR_104028	100505890	Hs.348526	NR_104028	ENSG00000226387	SORCS3-AS1	-	SORCS3 antisense RNA 1	ncRNA	0.984085	1.07389	1.08439	4.18811	4.17998	4.40751	4.04343	4.66e-08	3.26e-07
chr3-1102	chr3	157128357	157128537	+	16	0.615	Intergenic	Intergenic	-5445	NR_034007	339894	Hs.478050	NR_034007	ENSG00000243629	LINC00880	-	long intergenic non-protein coding RNA 880	ncRNA	0.974362	0.609739	1.43052	4.54071	3.78734	4.32956	4.04304	5.85e-08	3.98e-07
chr8-913	chr8	122601703	122601883	+	14.3	0.696	Intergenic	L1ME4c|LINE|L1	-33149	NR_131202	105375734	Hs.628341	NR_131202		SMILR	-	smooth muscle induced lncRNA, enhancer of proliferation	ncRNA	0.47847	1.38187	0.569367	3.98907	3.73256	4.12375	4.0429	6.63e-07	3.26e-06
chr14-64	chr14	36996704	36996884	+	60.8	0.747	intron (NM_001171170, intron 1 of 10)	intron (NM_001171170, intron 1 of 10)	-44403	NR_039725	100616280		NR_039725	ENSG00000266327	MIR4503	-	microRNA 4503	ncRNA	2.01092	2.49293	2.93897	6.46101	6.32131	6.19868	4.0418	2.43e-28	8.25e-26
chr12-2541	chr12	47297546	47297726	+	7.51	0.711	Intergenic	AluSz|SINE|Alu	9763	NR_135024	105369747	Hs.88617	NR_135024		LOC105369747	-	uncharacterized LOC105369747	ncRNA	0.760633	0.350052	-0.333343	2.39542	3.94013	2.68404	4.04163	0.000121704	0.000258105
chr3-2583	chr3	64049206	64049386	+	10.3	0.671	Intergenic	MIR|SINE|MIR	-18668	NR_045697	100652759	Hs.731187	NR_045697	ENSG00000241111	PRICKLE2-AS1	-	PRICKLE2 antisense RNA 1	ncRNA	0.408139	0.961506	0.496935	3.39082	4.21977	3.15614	4.04067	8.51e-06	2.83e-05
chr12-395	chr12	93138116	93138296	+	24.9	0.755	intron (NR_040096, intron 3 of 4)	intron (NR_040096, intron 3 of 4)	-36160	NR_120492	102724933	Hs.663947	NR_120492	ENSG00000258171	LINC02412	-	long intergenic non-protein coding RNA 2412	ncRNA	1.91273	1.14485	1.15579	4.74733	5.15477	4.87541	4.04054	1.72e-11	3.15e-10
chr8-368	chr8	89474348	89474528	+	26.1	0.648	Intergenic	MLT1I|LTR|ERVL-MaLR	283273	NR_125822	101929709	Hs.651324	NR_125822	ENSG00000251136	LOC101929709	-	uncharacterized LOC101929709	ncRNA	1.92405	0.731235	1.7991	5.33135	4.97172	4.94497	4.03956	1.52e-12	3.74e-11
chr21-568	chr21	25107763	25107943	+	5.16	0.71	Intergenic	LTR8|LTR|ERV1	267303	NR_046198	339622	Hs.616316	NR_046198	ENSG00000226983	LINC01692	-	long intergenic non-protein coding RNA 1692	ncRNA	0.211571	0.277341	-0.40247	2.78225	1.94494	2.25024	4.03905	0.00215319	0.0027991
chr11-466	chr11	2179038	2179218	+	16.7	0.607	Intergenic	Intergenic	6065	NR_039834	100616126		NR_039834	ENSG00000265258	MIR4686	-	microRNA 4686	ncRNA	0.515202	0.598504	1.71366	3.70035	4.47617	4.47063	4.03786	7.3e-08	4.81e-07
chr10-2000	chr10	4243764	4243944	+	5.4	0.651	promoter-TSS (NR_108040)	promoter-TSS (NR_108040)	58	NR_108040	100652988	Hs.433011	NR_108040		LINC00702	-	long intergenic non-protein coding RNA 702	ncRNA	0.211663	-0.408385	0.285134	2.78252	1.94518	2.25047	4.03771	0.00215396	0.00279936
chr17-1969	chr17	925205	925385	+	7.51	0.7	intron (NM_022463, intron 1 of 7)	intron (NM_022463, intron 1 of 7)	15663	NR_135633	101927727	Hs.666198	NR_135633	ENSG00000262003	LOC101927727	-	uncharacterized LOC101927727	ncRNA	-0.35489	0.387938	0.88464	3.04878	3.31503	3.0637	4.03592	9.43e-05	0.000208237
chr8-1386	chr8	73568221	73568401	+	9.63	0.679	intron (NM_001164384, intron 10 of 10)	intron (NM_001164384, intron 10 of 10)	148237	NR_038406	100128126	Hs.679921	NR_038406	ENSG00000253302	STAU2-AS1	-	STAU2 antisense RNA 1	ncRNA	1.2238	-0.185276	0.479916	3.75661	3.40957	3.55819	4.03362	9.13e-06	2.99e-05
chr13-527	chr13	73816782	73816962	+	13.4	0.639	intron (NM_007249, intron 4 of 7)	MLT1H2|LTR|ERVL-MaLR	252628	NR_047009	100874155	Hs.672679	NR_047009		LINC00392	-	long intergenic non-protein coding RNA 392	ncRNA	1.28317	0.550894	0.560384	4.37498	3.487	3.84169	4.03311	8.76e-07	4.14e-06
chr5-2190	chr5	136811637	136811817	+	8.22	0.8	Intergenic	MER63D|DNA|hAT-Blackjack	-316470	NR_134246	105379192	Hs.124611	NR_134246		LOC105379192	-	uncharacterized LOC105379192	ncRNA	0.28637	-0.324657	0.861005	2.38649	2.99138	3.56435	4.02969	0.000127896	0.000268716
chr12-1574	chr12	90235760	90235940	+	10.1	0.671	Intergenic	MER74C|LTR|ERVL	-57468	NR_135018	105369893	Hs.577777	NR_135018		LINC02392	-	long intergenic non-protein coding RNA 2392	ncRNA	0.864227	0.95032	-0.172392	3.14153	3.86281	3.67583	4.02832	9.18e-06	3.01e-05
chr16-719	chr16	14358746	14358926	+	14.1	0.636	Intergenic	Intergenic	11430	NR_131191	105447648	Hs.554151	NR_131191	ENSG00000260009	LINC02130	-	long intergenic non-protein coding RNA 2130	ncRNA	0.475124	0.556375	1.38995	3.82732	3.72853	4.20179	4.02813	7.91e-07	3.79e-06
chr11-585	chr11	69948625	69948805	+	14.3	0.689	Intergenic	Intergenic	115209	NR_120530	101928443	Hs.313468	NR_120529	ENSG00000248844	LINC02753	-	long intergenic non-protein coding RNA 2753	ncRNA	0.904157	0.991541	0.532479	3.62678	2.8242	4.59114	4.02681	1.68e-06	7.17e-06
chr19-1112	chr19	45752768	45752948	+	7.28	0.745	intron (NM_001310124, intron 5 of 14)	L2c|LINE|L2	-14938	NR_147193	109729182	Hs.664071	NR_147193	ENSG00000267395	DM1-AS	-	DM1 locus antisense RNA	ncRNA	-0.357117	0.87271	0.39472	3.28043	3.01833	3.05875	4.02644	0.000101916	0.00022199
chr7-94	chr7	85695756	85695936	+	47.2	0.696	Intergenic	Arthur1B|DNA|hAT-Tip100	274724	NR_134240	105375380	Hs.679608	NR_134240	ENSG00000225128	LINC00972	-	long intergenic non-protein coding RNA 972	ncRNA	1.98383	2.63029	1.86913	5.76424	5.51198	6.21676	4.02632	1.89e-20	2.1e-18
chr7-355	chr7	80346693	80346873	+	26.5	0.697	Intergenic	AmnSINE1|SINE|5S-Deu-L2	27656	NR_110075	101927269	Hs.583232	NR_110075		LOC101927269	-	uncharacterized LOC101927269	ncRNA	1.40667	1.50456	1.79888	5.32714	4.29775	5.27366	4.02436	3.27e-12	7.36e-11
chr18-859	chr18	24995181	24995361	+	11	0.671	Intergenic	MLT1I|LTR|ERVL-MaLR	-7292	NR_146903	105372030		NR_146903		LINC01894	-	long intergenic non-protein coding RNA 1894	ncRNA	0.389108	0.944835	0.477274	4.18589	2.76276	3.4311	4.02402	1.06e-05	3.39e-05
chr2-1572	chr2	20515001	20515181	+	10.3	0.742	Intergenic	Intergenic	-13567	NR_157978	107985856		NR_157978		LOC107985856	-	uncharacterized LOC107985856	ncRNA	0.409332	0.961852	0.497789	3.14997	3.87007	3.68167	4.02256	8.56e-06	2.84e-05
chr3-2393	chr3	191246784	191246964	+	10.8	0.69	intron (NM_198184, intron 3 of 4)	MLT1D|LTR|ERVL-MaLR	-12269	NR_133663	106480738		NR_133663	ENSG00000233308	OSTN-AS1	-	OSTN antisense RNA 1	ncRNA	0.392801	0.94753	0.48081	3.75284	2.76262	3.87461	4.0222	9.96e-06	3.21e-05
chr8-3694	chr8	69071602	69071782	+	5.4	0.684	intron (NR_039986, intron 1 of 4)	intron (NR_039986, intron 1 of 4)	32498	NR_039986	100505718	Hs.122386	NR_039986	ENSG00000253658	LINC01592	-	long intergenic non-protein coding RNA 1592	ncRNA	0.168059	0.232866	-0.455377	2.96429	1.24692	2.2079	4.02095	0.00272104	0.00341366
chrX-1337	chrX	39908317	39908497	+	4.93	0.658	Intergenic	Intergenic	70846	NR_039763	100616251		NR_039763	ENSG00000263972	MIR1587	-	microRNA 1587	ncRNA	0.224441	0.289827	-0.385019	2.17674	2.40236	2.46307	4.02075	0.00226252	0.0029138
chr2-1595	chr2	39994230	39994410	+	11	0.773	intron (NR_038441, intron 2 of 4)	Tigger3|DNA|TcMar-Tigger	76686	NR_038441	100128590	Hs.744988	NR_038441	ENSG00000227028	SLC8A1-AS1	-	SLC8A1 antisense RNA 1	ncRNA	0.854456	0.940212	-0.18767	3.36576	3.1109	3.96228	4.01886	1.1e-05	3.48e-05
chr17-498	chr17	2893696	2893876	+	18.8	0.602	intron (NM_001330058, intron 2 of 24)	intron (NM_001330058, intron 2 of 24)	72109	NR_110818	101927911	Hs.626373	NR_110818	ENSG00000262884	LOC101927911	-	uncharacterized LOC101927911	ncRNA	1.01025	1.10153	1.46384	4.22689	4.65838	4.58056	4.01719	4.66e-09	4.42e-08
chr17-222	chr17	72466288	72466468	+	27.5	0.64	intron (NR_036488, intron 1 of 3)	intron (NR_036488, intron 1 of 3)	123567	NR_135222	146795	Hs.651743	NR_135222	ENSG00000264026	LINC02003	-	long intergenic non-protein coding RNA 2003	ncRNA	2.30241	1.14714	0.723001	4.84986	4.84882	5.31043	4.01339	4.87e-12	1.04e-10
chr17-1731	chr17	78294901	78295081	+	7.98	0.724	Intergenic	Intergenic	-16499	NR_073178	100996291	Hs.744493	NR_073178	ENSG00000204277	LINC01993	-	long intergenic non-protein coding RNA 1993	ncRNA	0.293278	0.36794	0.376658	3.01176	2.16017	3.55481	4.00859	0.000144615	0.000297317
chr2-1662	chr2	219968822	219969002	+	10.3	0.654	Intergenic	Intergenic	-62347	NR_036228	100422959		NR_036228	ENSG00000266518	MIR4268	-	microRNA 4268	ncRNA	-0.269393	0.936681	0.946763	4.05888	3.85954	2.54838	4.00772	1.43e-05	4.33e-05
chr3-4997	chr3	59816456	59816636	+	4.93	0.75	intron (NM_001354590, intron 7 of 8)	intron (NM_001354590, intron 7 of 8)	-158049	NR_149028	339902	Hs.132446	NR_149028		LOC339902	-	hCG1813818	ncRNA	-0.441506	0.290769	0.298425	2.17906	2.40485	2.4654	4.00759	0.00227208	0.0029241
chr3-4007	chr3	40283090	40283270	+	7.04	0.667	intron (NR_033965, intron 2 of 2)	AluSz|SINE|Alu	26518	NR_033965	440952	Hs.660388	NR_033965	ENSG00000280739	EIF1B-AS1	-	EIF1B antisense RNA 1	ncRNA	0.78252	0.37752	-0.29725	3.276	3.30443	2.68966	4.00595	0.000124303	0.000262579
chr10-152	chr10	110774316	110774496	+	22.3	0.663	intron (NM_001134363, intron 1 of 13)	intron (NM_001134363, intron 1 of 13)	96498	NR_026932	282997	Hs.599931	NR_026932		PDCD4-AS1	-	PDCD4 antisense RNA 1	ncRNA	1.36524	1.74857	0.677729	5.06163	4.06375	4.72777	4.00514	6.69e-10	8.03e-09
chr14-310	chr14	82691295	82691475	+	21.4	0.713	intron (NR_146650, intron 4 of 5)	intron (NR_146650, intron 4 of 5)	48753	NR_146650	101928599		NR_146650	ENSG00000258743	LINC02301	-	long intergenic non-protein coding RNA 2301	ncRNA	1.37129	1.46757	1.12929	5.06428	4.06801	4.7302	4.00506	5.77e-10	7.04e-09
chr8-711	chr8	126120579	126120759	+	20.9	0.79	Intergenic	Tigger7|DNA|TcMar-Tigger	-169472	NR_038446	100130231	Hs.729642	NR_038446	ENSG00000245164	LINC00861	-	long intergenic non-protein coding RNA 861	ncRNA	0.592532	1.75572	1.48074	4.72009	4.81294	4.60968	4.00363	3.75e-10	4.81e-09
chr2-1054	chr2	67289929	67290109	+	14.1	0.67	TTS (NR_110564)	TTS (NR_110564)	-74700	NR_038844	644838	Hs.145561	NR_038844	ENSG00000236780	LINC01829	-	long intergenic non-protein coding RNA 1829	ncRNA	0.475341	0.556537	1.38995	3.9842	3.72752	4.03259	4.00269	9.29e-07	4.34e-06
chr18-521	chr18	22844298	22844478	+	15.5	0.686	Intergenic	Intergenic	-57551	NR_110782	101927571	Hs.335020	NR_110782	ENSG00000266850	LOC101927571	-	uncharacterized LOC101927571	ncRNA	0.974599	1.41994	0.619878	4.43352	4.48187	3.786	4.00227	8.92e-08	5.75e-07
chr5-303	chr5	6906140	6906320	+	24.2	0.613	Intergenic	Intergenic	-78309	NR_036242	100422999		NR_036242	ENSG00000283420	MIR4278	-	microRNA 4278	ncRNA	1.67448	1.14513	1.50179	4.53135	5.15151	4.92702	4.00133	3.33e-11	5.67e-10
chr18-672	chr18	42183804	42183984	+	13.9	0.744	Intergenic	Intergenic	-2774	NR_046454	284260	Hs.652819	NR_046174	ENSG00000267586	LINC00907	-	long intergenic non-protein coding RNA 907	ncRNA	0.935161	0.560902	1.03324	3.65038	3.93503	4.11981	4.00029	9.48e-07	4.42e-06
chr1-934	chr1	227934850	227935030	+	14.1	0.566	intron (NM_003395, intron 1 of 3)	intron (NM_003395, intron 1 of 3)	6743	NR_049806	100847072		NR_049806	ENSG00000264483	MIR5008	-	microRNA 5008	ncRNA	0.976435	1.42127	0.621972	4.04038	4.47949	4.17031	4.0002	8e-08	5.22e-07
chr8-2240	chr8	48637300	48637480	+	7.51	0.68	intron (NR_105002, intron 2 of 3)	L1MC3|LINE|L1	16987	NR_105004	101929217	Hs.547790	NR_105004	ENSG00000253455	LOC101929217	-	uncharacterized LOC101929217	ncRNA	0.307382	0.382745	0.391545	2.40343	3.29695	3.33629	3.99909	0.00012872	0.000269994
chr5-766	chr5	6704547	6704727	+	15	0.636	intron (NR_103771, intron 1 of 2)	intron (NR_103771, intron 1 of 2)	3074	NR_103771	100505625	Hs.550028	NR_103771	ENSG00000248677	LINC02102	-	long intergenic non-protein coding RNA 2102	ncRNA	0.973738	1.41908	0.618754	4.54145	4.33515	3.78449	3.99677	9.7e-08	6.18e-07
chr10-485	chr10	20598679	20598859	+	13.4	0.653	Intergenic	Intergenic	46799	NR_039822	100616383		NR_039822	ENSG00000265372	MIR4675	-	microRNA 4675	ncRNA	0.476913	1.0206	1.03086	4.12547	3.48752	4.03164	3.9965	9.95e-07	4.6e-06
chr1-397	chr1	221839932	221840112	+	24.2	0.642	intron (NR_125989, intron 2 of 3)	intron (NR_125989, intron 2 of 3)	644	NR_125989	101929771	Hs.557001	NR_125989	ENSG00000227925	LINC01655	-	long intergenic non-protein coding RNA 1655	ncRNA	1.39513	1.1476	1.7881	4.93204	5.0565	4.69711	3.99502	3.08e-11	5.28e-10
chr3-3245	chr3	140406797	140406977	+	7.51	0.696	intron (NM_022131, intron 4 of 16)	intron (NM_022131, intron 4 of 16)	101902	NR_108084	101927808	Hs.581236	NR_108084	ENSG00000250433	CLSTN2-AS1	-	CLSTN2 antisense RNA 1	ncRNA	0.778097	-0.309139	0.382095	2.7391	2.99482	3.32614	3.99496	0.000142482	0.000293757
chr18-510	chr18	26480859	26481039	+	14.8	0.684	intron (NM_001258221, intron 2 of 4)	intron (NM_001258221, intron 2 of 4)	57954	NR_110762	100506787	Hs.734746	NR_110762		LINC01543	-	long intergenic non-protein coding RNA 1543	ncRNA	0.977265	1.42188	0.622919	4.18186	4.33384	4.16938	3.9946	8.18e-08	5.32e-07
chr10-111	chr10	11882166	11882346	+	23	0.724	intron (NR_038222, intron 2 of 5)	intron (NR_038222, intron 2 of 5)	12454	NR_038222	219731	Hs.576787	NR_038222	ENSG00000225778	PROSER2-AS1	-	PROSER2 antisense RNA 1	ncRNA	1.04775	2.01253	1.15225	4.93136	5.24367	4.49405	3.99442	4.64e-11	7.59e-10
chr12-1068	chr12	67811529	67811709	+	12.7	0.626	Intergenic	MLT1J2|LTR|ERVL-MaLR	-82144	NR_110063	101927901	Hs.369609	NR_110063	ENSG00000255970	LINC02421	-	long intergenic non-protein coding RNA 2421	ncRNA	-0.173339	1.36297	1.01073	4.477	3.47596	3.61212	3.99417	1.41e-06	6.18e-06
chr17-548	chr17	50028340	50028520	+	18.3	0.49	Intergenic	Intergenic	27309	NR_038230	284080	Hs.274864	NR_038230	ENSG00000246640	PICART1	-	p53 inducible cancer associated RNA transcript 1	ncRNA	1.35337	0.649418	1.45961	4.58001	4.37573	4.43846	3.992	6.84e-09	6.23e-08
chr19-1124	chr19	46198820	46199000	+	7.51	0.556	intron (NR_135234, intron 1 of 2)	intron (NR_135234, intron 1 of 2)	4152	NR_135234	645553	Hs.613068	NR_135234		IGFL2-AS1	-	IGFL2 antisense RNA 1	ncRNA	-0.392777	0.358177	0.859897	2.39497	3.75039	2.87678	3.99143	0.00013958	0.00028884
chr13-719	chr13	29677828	29678008	+	10.3	0.545	Intergenic	Intergenic	30225	NR_135320	102723345	Hs.121353	NR_135320		LOC102723345	-	uncharacterized LOC102723345	ncRNA	0.390229	0.468953	0.95528	3.90869	2.75956	3.66744	3.98931	1.22e-05	3.79e-05
chr10-1381	chr10	25815361	25815541	+	7.04	0.639	Intergenic	MER94B|DNA|hAT-Blackjack	118259	NR_120650	101929073	Hs.409816	NR_120650	ENSG00000226304	LOC101929073	-	uncharacterized LOC101929073	ncRNA	0.315796	0.390968	0.399745	2.75124	3.0071	3.33466	3.98867	0.000132491	0.000276546
chr3-3725	chr3	118478858	118479038	+	7.28	0.725	Intergenic	MER41B|LTR|ERV1	-162820	NR_135573	101926968	Hs.518185	NR_135573		LOC101926968	-	uncharacterized LOC101926968	ncRNA	0.314254	0.389968	0.398808	3.48178	3.01728	2.69326	3.98778	0.000128514	0.000269823
chr15-903	chr15	51004118	51004298	+	9.86	0.645	3' UTR (NM_007347, exon 21 of 21)	3' UTR (NM_007347, exon 21 of 21)	-33280	NR_146310	109729174		NR_146310	ENSG00000259240	MIR4713HG	-	MIR4713 host gene	ncRNA	0.869534	0.481028	0.490276	3.58583	4.04946	2.97801	3.98699	1.24e-05	3.84e-05
chr6-2341	chr6	140174568	140174748	+	6.34	0.81	Intergenic	Intergenic	-30594	NR_037441	100500879		NR_037441	ENSG00000263514	MIR3668	-	microRNA 3668	ncRNA	0.313131	0.388951	0.397803	2.76163	3.55226	2.88836	3.98617	0.000127009	0.000267205
chr18-411	chr18	51522876	51523056	+	18.1	0.69	intron (NR_040074, intron 1 of 2)	MLT1J1|LTR|ERVL-MaLR	130924	NR_040075	100287225	Hs.448920	NR_040074	ENSG00000227115	LINC01630	-	long intergenic non-protein coding RNA 1630	ncRNA	0.561159	1.09397	1.74551	4.57906	4.37453	4.43765	3.98567	7.52e-09	6.75e-08
chr8-1015	chr8	93456833	93457013	+	13.9	0.699	intron (NR_033858, intron 7 of 10)	MER1A|DNA|hAT-Charlie	243510	NR_033858	642924	Hs.434882	NR_033858	ENSG00000246662	LINC00535	-	long intergenic non-protein coding RNA 535	ncRNA	1.27443	0.539252	0.548681	4.11305	3.18694	4.10714	3.98409	1.44e-06	6.3e-06
chr12-930	chr12	3527257	3527437	+	15.7	0.766	intron (NM_019854, intron 1 of 9)	MER44B|DNA|TcMar-Tigger	-34528	NR_126055	100129223	Hs.586788	NR_126055		THCAT155	-	thyroid cancer-associated transcript 155	ncRNA	0.974378	1.41913	0.619252	4.42581	3.98837	4.16553	3.98356	9.97e-08	6.33e-07
chr4-466	chr4	101357001	101357181	+	12.2	0.637	Intergenic	MLT1I|LTR|ERVL-MaLR	9314	NR_033874	90024	Hs.534513	NR_033874	ENSG00000254531	FLJ20021	-	uncharacterized LOC90024	ncRNA	0.93465	1.02264	0.569836	4.13097	4.11926	3.49851	3.98241	1.15e-06	5.2e-06
chr1-1496	chr1	187516982	187517162	+	13.1	0.838	Intergenic	MER44B|DNA|TcMar-Tigger	73444	NR_132374	106144535	Hs.568709	NR_132374		LINC01037	-	long intergenic non-protein coding RNA 1037	ncRNA	0.93501	1.0228	0.57019	4.12682	3.72852	3.84182	3.9815	1.08e-06	4.95e-06
chr2-2852	chr2	160308946	160309126	+	6.57	0.615	intron (NM_002897, intron 4 of 13)	intron (NM_002897, intron 4 of 13)	-37141	NR_103775	100505984	Hs.729532	NR_103775	ENSG00000285373	LINC02478	-	long intergenic non-protein coding RNA 2478	ncRNA	-0.3719	0.373993	0.872236	3.47418	3.00712	2.68491	3.98112	0.00013871	0.000287269
chr12-2287	chr12	116455006	116455186	+	7.51	0.561	Intergenic	Intergenic	-26778	NR_039683	100616309		NR_039683	ENSG00000264037	MIR4472-2	-	microRNA 4472-2	ncRNA	-0.373399	0.861937	0.38184	2.75147	3.54404	2.88055	3.98045	0.000136797	0.000284016
chr14-53	chr14	36238727	36238907	+	84.3	0.737	Intergenic	Intergenic	-62166	NR_049735	100886964	Hs.742592	NR_049735		PTCSC3	-	papillary thyroid carcinoma susceptibility candidate 3	ncRNA	2.40381	3.27569	2.95492	6.72359	6.14185	6.99918	3.9787	2.06e-36	1.47e-33
chr11-1873	chr11	13837419	13837599	+	6.34	0.696	intron (NR_149108, intron 3 of 3)	intron (NR_149108, intron 3 of 3)	33107	NR_149109	105376561	Hs.512244	NR_149109	ENSG00000254930	LINC02545	-	long intergenic non-protein coding RNA 2545	ncRNA	0.301755	0.377132	0.385932	3.64775	2.64423	2.68236	3.9779	0.000148328	0.000303814
chr6-1871	chr6	161583700	161583880	+	7.98	0.5	intron (NM_004562, intron 7 of 11)	L1ME3G|LINE|L1	112813	NR_134594	105378098	Hs.691066	NR_134593		LOC105378098	-	uncharacterized LOC105378098	ncRNA	0.312696	0.387571	0.396314	3.0248	2.64189	3.32744	3.97774	0.000145583	0.000298931
chr10-440	chr10	73932414	73932594	+	13.6	0.711	Intergenic	Intergenic	-9727	NR_160938	414236	Hs.585453	NM_001001791	ENSG00000222047	C10orf55	-	chromosome 10 open reading frame 55	ncRNA	0.474548	1.01838	1.02863	3.64433	3.72256	4.19552	3.97511	1.24e-06	5.53e-06
chr7-469	chr7	85696815	85696995	+	23.9	0.667	Intergenic	Intergenic	275783	NR_134240	105375380	Hs.679608	NR_134240	ENSG00000225128	LINC00972	-	long intergenic non-protein coding RNA 972	ncRNA	1.66362	1.13036	1.48915	5.15781	3.88078	5.06727	3.97365	1.26e-10	1.83e-09
chr8-527	chr8	119114475	119114655	+	19.7	0.658	Intergenic	Intergenic	-45783	NR_134297	101927513	Hs.676598	NR_134297	ENSG00000254278	LOC101927513	-	uncharacterized LOC101927513	ncRNA	0.537462	1.42869	1.43975	4.6635	3.28616	4.7973	3.973	2.26e-08	1.74e-07
chr5-647	chr5	169007192	169007372	+	19	0.689	intron (NM_003062, intron 4 of 35)	THE1D|LTR|ERVL-MaLR	-5945	NR_109897	728095	Hs.145601	NR_109897		LOC728095	-	uncharacterized LOC728095	ncRNA	1.00535	1.44776	1.10673	4.21518	4.20884	4.75155	3.97298	1.08e-08	9.24e-08
chr18-701	chr18	44927265	44927445	+	13.1	0.582	intron (NM_015559, intron 3 of 5)	intron (NM_015559, intron 3 of 5)	42811	NR_036203	100422829		NR_036203	ENSG00000265957	MIR4319	-	microRNA 4319	ncRNA	0.89546	1.34701	-0.122866	4.22987	2.81499	4.09601	3.97127	2.12e-06	8.79e-06
chr1-1270	chr1	230542148	230542328	+	12.9	0.674	Intergenic	ERV3-16A3_I-int|LTR|ERVL	53345	NR_146479	101927553	Hs.680219	NR_146479	ENSG00000232964	LINC01737	-	long intergenic non-protein coding RNA 1737	ncRNA	0.921211	0.54387	1.01901	4.36426	3.19114	3.83244	3.96739	1.57e-06	6.75e-06
chr4-1446	chr4	160511027	160511207	+	7.04	0.789	Intergenic	ERV3-16A3_I-int|LTR|ERVL	-733333	NR_146278	109729132		NR_146278	ENSG00000250488	LINC02233	-	long intergenic non-protein coding RNA 2233	ncRNA	0.260073	-0.35889	0.841414	2.37847	3.92321	2.44281	3.96737	0.00018605	0.000368295
chr3-579	chr3	149390874	149391054	+	21.1	0.69	Intergenic	LTR16A|LTR|ERVL	13186	NR_046650	100874091	Hs.549633	NR_046650	ENSG00000240541	TM4SF1-AS1	-	TM4SF1 antisense RNA 1	ncRNA	1.37643	1.12449	1.48393	4.81134	4.55581	4.60559	3.9666	6.49e-10	7.82e-09
chr5-1093	chr5	125277571	125277751	+	12.4	0.711	intron (NR_109882, intron 4 of 5)	intron (NR_109882, intron 4 of 5)	-215600	NR_109887	101927460	Hs.407582	NR_109887	ENSG00000260192	LINC02240	-	long intergenic non-protein coding RNA 2240	ncRNA	0.930281	0.554934	1.02823	3.44388	4.11071	4.0292	3.96641	1.32e-06	5.85e-06
chr5-259	chr5	17118793	17118973	+	30.1	0.763	Intergenic	Intergenic	37109	NR_162112	113218490		NR_162112		MIR10522	-	microRNA 10522	ncRNA	1.43218	2.2535	1.54267	5.85973	4.88633	4.96642	3.96608	1.26e-13	4.02e-12
chr8-2462	chr8	73520731	73520911	+	7.04	0.731	intron (NM_001164383, intron 8 of 9)	MLT1L|LTR|ERVL-MaLR	100747	NR_038406	100128126	Hs.679921	NR_038406	ENSG00000253302	STAU2-AS1	-	STAU2 antisense RNA 1	ncRNA	0.285362	0.85084	-0.318697	2.38757	3.52861	3.03829	3.96559	0.000164292	0.000331885
chr12-1029	chr12	127230853	127231033	+	14.1	0.673	Intergenic	LTR8|LTR|ERV1	53340	NR_146537	105370065		NR_146537		LINC02376	-	long intergenic non-protein coding RNA 2376	ncRNA	0.921483	1.00888	0.5536	3.97076	3.18845	4.1881	3.96552	1.57e-06	6.75e-06
chr5-730	chr5	8907272	8907452	+	15.3	0.702	Intergenic	Intergenic	67630	NR_109932	101929284	Hs.403715	NR_109932		LINC02199	-	long intergenic non-protein coding RNA 2199	ncRNA	0.970363	0.604505	1.42627	4.42019	3.77695	4.24232	3.96516	1.32e-07	8.05e-07
chr20-967	chr20	47453193	47453373	+	7.04	0.712	Intergenic	FRAM|SINE|Alu	-41139	NR_146496	102723442		NR_146494		LINC01754	-	long intergenic non-protein coding RNA 1754	ncRNA	0.318385	0.393767	0.402569	3.27318	3.01271	2.88252	3.96512	0.000141943	0.000292881
chr18-319	chr18	39911851	39912031	+	20.9	0.629	Intergenic	MLT1A0-int|LTR|ERVL-MaLR	70232	NR_151703	105372079		NR_151703	ENSG00000283503	LINC01902	-	long intergenic non-protein coding RNA 1902	ncRNA	1.02941	1.75628	1.13248	4.81032	4.55455	4.6047	3.96438	6.99e-10	8.34e-09
chr15-803	chr15	39115717	39115897	+	10.6	0.686	Intergenic	L1PA16|LINE|L1	-134862	NR_144508	400360	Hs.376109	NM_207445	ENSG00000175746	C15orf54	-	chromosome 15 open reading frame 54 (putative)	ncRNA	0.398629	0.477447	0.962334	3.91297	3.12085	3.43122	3.96425	1.31e-05	4.03e-05
chr7-1393	chr7	130960479	130960659	+	12.7	0.699	intron (NR_109852, intron 4 of 5)	intron (NR_109852, intron 4 of 5)	47105	NR_109780	100506860	Hs.635013	NR_109780		LINC00513	-	long intergenic non-protein coding RNA 513	ncRNA	0.472967	1.37755	0.563657	3.98383	4.1141	3.61955	3.96406	1.32e-06	5.83e-06
chr6-3405	chr6	113352110	113352290	+	5.16	0.636	Intergenic	Intergenic	81247	NR_149098	105377957	Hs.25088	NR_149098	ENSG00000232316	LINC02518	-	long intergenic non-protein coding RNA 2518	ncRNA	0.217852	0.280864	-0.386214	2.12923	1.90341	2.59288	3.96397	0.00328294	0.00400198
chr18-119	chr18	61606887	61607067	+	30.8	0.693	Intergenic	Intergenic	-141199	NR_103449	100996669	Hs.586981	NR_103449		LINC01544	-	long intergenic non-protein coding RNA 1544	ncRNA	1.09982	2.0488	2.0609	4.78748	5.37387	5.56822	3.96361	6.99e-14	2.32e-12
chr6-978	chr6	106870220	106870400	+	12	0.559	Intergenic	Intergenic	-82769	NR_147986	100422737	Hs.634681	NR_015365	ENSG00000235142	LINC02532	-	long intergenic non-protein coding RNA 2532	ncRNA	0.479991	1.02333	1.03361	3.98703	4.11749	3.62251	3.96322	1.23e-06	5.52e-06
chr8-1671	chr8	74601982	74602162	+	9.16	0.682	intron (NR_033830, intron 1 of 5)	MER41B|LTR|ERV1	2206	NR_033830	441355	Hs.647162	NR_033830	ENSG00000254349	MIR2052HG	-	MIR2052 host gene	ncRNA	0.401563	0.480662	0.965358	3.38042	4.04686	3.14709	3.96312	1.35e-05	4.14e-05
chr8-363	chr8	89611904	89612084	+	23.7	0.671	Intergenic	Intergenic	145717	NR_125822	101929709	Hs.651324	NR_125822	ENSG00000251136	LOC101929709	-	uncharacterized LOC101929709	ncRNA	1.38658	1.48355	1.49489	4.12931	4.8286	5.24897	3.96275	1.3e-10	1.87e-09
chr1-4702	chr1	233668935	233669115	+	5.16	0.8	intron (NM_002245, intron 2 of 2)	L1ME4c|LINE|L1	44873	NR_039625	100616390		NR_039625	ENSG00000265744	MIR4427	-	microRNA 4427	ncRNA	0.217936	-0.391805	0.288334	2.12952	1.9037	2.59319	3.96247	0.00328457	0.00400303
chr10-766	chr10	19592323	19592503	+	9.16	0.716	intron (NM_001142308, intron 33 of 39)	LTR16|LTR|ERVL	136137	NR_120646	101928834	Hs.676482	NR_120646	ENSG00000233968	LOC101928834	-	uncharacterized LOC101928834	ncRNA	0.853509	0.461843	0.470996	3.56306	2.7496	3.86369	3.96026	1.57e-05	4.67e-05
chr12-1092	chr12	93785314	93785494	+	12.2	0.737	intron (NM_001320100, intron 2 of 2)	intron (NM_001320100, intron 2 of 2)	-47581	NR_110092	101928731	Hs.659971	NR_110092	ENSG00000258274	LOC101928731	-	uncharacterized LOC101928731	ncRNA	1.28398	0.552378	0.561844	3.82252	4.11051	3.7317	3.95819	1.42e-06	6.22e-06
chr4-1345	chr4	160026872	160027052	+	7.51	0.756	Intergenic	L1M1|LINE|L1	-249178	NR_146278	109729132		NR_146278	ENSG00000250488	LINC02233	-	long intergenic non-protein coding RNA 2233	ncRNA	-0.366543	0.37759	0.874385	3.26487	3.00245	2.87464	3.95811	0.000153332	0.00031281
chr1-1093	chr1	212260972	212261152	+	15.5	0.632	intron (NR_125984, intron 1 of 3)	intron (NR_125984, intron 1 of 3)	23959	NR_125984	101929541	Hs.632493	NR_125982	ENSG00000226251	LINC02608	-	long intergenic non-protein coding RNA 2608	ncRNA	0.527454	1.06468	1.43078	4.17786	4.32958	4.07879	3.95629	1.21e-07	7.49e-07
chr11-668	chr11	69949526	69949706	+	14.1	0.641	Intergenic	Intergenic	114308	NR_120530	101928443	Hs.313468	NR_120529	ENSG00000248844	LINC02753	-	long intergenic non-protein coding RNA 2753	ncRNA	0.518859	1.41397	1.06816	3.87654	4.72597	3.88631	3.95265	1.63e-07	9.67e-07
chr16-590	chr16	66408842	66409022	+	14.1	0.69	intron (NR_046242, intron 1 of 1)	MER81|DNA|hAT-Blackjack	408	NR_046242	100505865	Hs.314372	NR_046242		LINC00920	-	long intergenic non-protein coding RNA 920	ncRNA	0.52389	1.4175	1.07231	4.30832	4.47522	3.78083	3.95236	1.45e-07	8.75e-07
chr9-520	chr9	104232800	104232980	+	18.5	0.614	Intergenic	THE1C|LTR|ERVL-MaLR	-37339	NR_135141	105376194	Hs.553289	NR_135141		LOC105376194	-	uncharacterized LOC105376194	ncRNA	1.00872	1.45078	1.1102	4.46657	4.37245	4.43502	3.95009	1.08e-08	9.27e-08
chr20-720	chr20	57205694	57205874	+	9.39	0.762	intron (NM_001719, intron 2 of 6)	intron (NM_001719, intron 2 of 6)	-7912	NR_110631	102723590	Hs.667674	NR_110631		BMP7-AS1	-	BMP7 antisense RNA 1	ncRNA	0.397936	0.951444	0.48581	3.75167	3.11801	3.55364	3.94752	1.43e-05	4.34e-05
chr20-171	chr20	31565741	31565921	+	18.3	0.618	intron (NM_178580, intron 10 of 12)	MER5A|DNA|hAT-Charlie	7432	NR_046853	100874042	Hs.373741	NR_046853	ENSG00000230613	HM13-AS1	-	HM13 antisense RNA 1	ncRNA	0.979337	0.616423	1.72602	4.65824	3.28019	4.73638	3.9472	3.27e-08	2.41e-07
chr5-3511	chr5	61969435	61969615	+	4.93	0.733	Intergenic	Intergenic	-233827	NR_105000	100506526	Hs.662277	NR_105000		C5orf64-AS1	-	C5orf64 antisense RNA 1	ncRNA	-0.476736	-0.428228	0.72964	2.11064	1.88105	2.57986	3.9456	0.00370074	0.00443225
chr16-18	chr16	87790141	87790321	+	54.7	0.681	Intergenic	Intergenic	-11083	NR_120309	102724467	Hs.587857	NR_120309		LOC102724467	-	uncharacterized LOC102724467	ncRNA	2.53588	2.78938	1.89253	6.41742	6.05908	5.95405	3.94472	1.03e-24	2.25e-22
chr7-157	chr7	67937900	67938080	+	40.6	0.631	Intergenic	LTR3B_|LTR|ERVK	-82263	NR_120514	102723427	Hs.583491	NR_120514	ENSG00000225209	LOC102723427	-	uncharacterized LOC102723427	ncRNA	1.7395	1.84214	2.4717	5.74325	5.23324	5.76536	3.94449	3.17e-17	2.02e-15
chr2-4373	chr2	226661950	226662130	+	5.16	0.714	Intergenic	Intergenic	-3247	NR_049887	100847053		NR_049887	ENSG00000263363	MIR5702	-	microRNA 5702	ncRNA	-0.44941	0.281668	0.289244	2.49422	2.38542	1.98428	3.94448	0.00293783	0.00363868
chr3-2453	chr3	83514615	83514795	+	10.1	0.687	Intergenic	LTR7|LTR|ERV1	1354870	NR_033860	440970	Hs.411049	NR_033860	ENSG00000242641	LINC00971	-	long intergenic non-protein coding RNA 971	ncRNA	0.855771	0.941371	-0.185503	3.36344	3.39764	3.66242	3.94396	1.58e-05	4.72e-05
chr8-398	chr8	133858343	133858523	+	25.4	0.703	Intergenic	Intergenic	-28063	NR_125424	101927822	Hs.129114	NR_125424	ENSG00000253593	LOC101927822	-	uncharacterized LOC101927822	ncRNA	1.41178	1.50963	1.8033	5.11139	5.07239	4.83064	3.94358	5.96e-12	1.24e-10
chr3-210	chr3	155416924	155417104	+	30.8	0.651	Intergenic	Tigger3a|DNA|TcMar-Tigger	-68789	NR_146955	100874036	Hs.128933	NR_146955	ENSG00000242925	PLCH1-AS2	-	PLCH1 antisense RNA 2	ncRNA	1.7255	2.06297	1.83936	5.0729	5.6195	5.4722	3.94348	4.43e-15	1.99e-13
chr8-1111	chr8	90231068	90231248	+	12.2	0.713	intron (NR_051989, intron 1 of 3)	L1MB7|LINE|L1	9670	NR_051989	100874052	Hs.571514	NR_051989	ENSG00000253394	LINC00534	-	long intergenic non-protein coding RNA 534	ncRNA	1.27166	0.535664	0.54507	4.10783	3.18159	4.01579	3.94337	2e-06	8.33e-06
chr14-24	chr14	36976532	36976712	+	97.9	0.729	intron (NM_001171170, intron 1 of 10)	intron (NM_001171170, intron 1 of 10)	-24231	NR_039725	100616280		NR_039725	ENSG00000266327	MIR4503	-	microRNA 4503	ncRNA	3.5261	3.07719	2.97191	7.08579	7.09881	6.95278	3.94304	1.92e-48	3.62e-45
chr9-2090	chr9	115810213	115810393	+	6.34	0.727	Intergenic	L1MC4|LINE|L1	-66064	NR_109805	101928775	Hs.522362	NR_109805	ENSG00000228714	LOC101928775	-	uncharacterized LOC101928775	ncRNA	0.300856	-0.305865	0.871829	3.01905	2.99293	3.03596	3.94178	0.000175587	0.000350498
chr11-789	chr11	116697134	116697314	+	12.4	0.7	Intergenic	Intergenic	57802	NR_135069	101929011	Hs.733911	NR_135069	ENSG00000237937	LINC02702	-	long intergenic non-protein coding RNA 2702	ncRNA	0.915441	1.00291	0.546259	4.46948	3.1854	3.60702	3.94144	2.19e-06	9e-06
chr9-1363	chr9	12798212	12798392	+	10.1	0.738	intron (NR_125775, intron 1 of 3)	intron (NR_125775, intron 1 of 3)	16087	NR_125775	101929467	Hs.586443	NR_125775	ENSG00000235448	LURAP1L-AS1	-	LURAP1L antisense RNA 1	ncRNA	-0.272059	0.455094	1.31265	3.74161	3.10376	3.54474	3.94049	1.68e-05	4.96e-05
chr18-340	chr18	31419543	31419723	+	22.3	0.591	intron (NR_110788, intron 1 of 3)	intron (NR_110788, intron 1 of 3)	7355	NR_110788	101927718	Hs.625473	NR_110788	ENSG00000266729	DSG1-AS1	-	DSG1 antisense RNA 1	ncRNA	1.04827	1.77195	1.49886	4.8379	5.23968	4.41683	3.94044	1.05e-10	1.56e-09
chr14-1033	chr14	53331380	53331560	+	10.1	0.783	Intergenic	Intergenic	178116	NR_110062	101927620		NR_110062	ENSG00000258731	LOC101927620	-	uncharacterized LOC101927620	ncRNA	1.21498	-0.200228	0.468314	3.56676	3.63966	3.2847	3.9399	1.73e-05	5.09e-05
chr16-615	chr16	65884250	65884430	+	14.6	0.714	Intergenic	Intergenic	-308040	NR_027755	283867	Hs.444774	NM_001101346	ENSG00000261742	LINC00922	-	long intergenic non-protein coding RNA 922	ncRNA	0.971968	1.06132	1.07177	4.63361	3.98482	3.77713	3.93886	1.85e-07	1.08e-06
chr15-589	chr15	98890056	98890236	+	12.7	0.554	intron (NM_000875, intron 2 of 20)	intron (NM_000875, intron 2 of 20)	105720	NR_039864	100616432		NR_039864	ENSG00000264480	MIR4714	-	microRNA 4714	ncRNA	0.927983	0.552085	1.02563	3.63929	3.7172	4.10922	3.93853	1.68e-06	7.16e-06
chr4-179	chr4	136320143	136320323	+	19.7	0.653	Intergenic	L1M1|LINE|L1	-406553	NR_103763	100507528	Hs.518987	NR_103762	ENSG00000248330	LINC00613	-	long intergenic non-protein coding RNA 613	ncRNA	1.36816	0.671726	1.76258	4.89653	4.68249	4.31199	3.93655	1.33e-09	1.45e-08
chr10-258	chr10	5585074	5585254	+	17.6	0.602	Intergenic	Intergenic	10954	NR_134491	105376382	Hs.460282	NR_134491	ENSG00000242147	LINC02657	-	long intergenic non-protein coding RNA 2657	ncRNA	1.86649	0.629222	0.639073	4.33633	4.50502	4.35186	3.9353	1.98e-08	1.56e-07
chr1-916	chr1	41007431	41007611	+	17.1	0.698	exon (NM_001301237, exon 10 of 15)	exon (NM_001301237, exon 10 of 15)	-7069	NR_037868	100507178	Hs.660056	NR_037868	ENSG00000281207	SLFNL1-AS1	-	SLFNL1 antisense RNA 1	ncRNA	0.55259	1.0868	1.73994	4.77176	4.51408	3.91896	3.934	1.99e-08	1.57e-07
chr15-173	chr15	101359649	101359829	+	23.2	0.693	intron (NM_138323, intron 13 of 13)	intron (NM_138323, intron 13 of 13)	25302	NR_132373	105371027		NR_132373	ENSG00000259764	PCSK6-AS1	-	PCSK6 antisense RNA 1	ncRNA	1.04585	2.01046	1.14987	4.73617	4.83009	4.86482	3.93275	9.56e-11	1.43e-09
chr20-240	chr20	47927524	47927704	+	15	0.672	Intergenic	MLT1J|LTR|ERVL-MaLR	-55612	NR_109942	101060004	Hs.129970	NR_109942		LINC01523	-	long intergenic non-protein coding RNA 1523	ncRNA	0.512158	0.594897	1.71005	3.86668	4.31823	4.23812	3.93185	1.94e-07	1.13e-06
chr5-510	chr5	17127951	17128131	+	18.8	0.717	Intergenic	Intergenic	27951	NR_162112	113218490		NR_162112		MIR10522	-	microRNA 10522	ncRNA	1.34915	1.09161	1.10218	4.20682	4.02	4.74303	3.93087	2.12e-08	1.65e-07
chr14-392	chr14	97380688	97380868	+	17.8	0.704	Intergenic	Intergenic	-78038	NR_110165	101929241	Hs.650839	NR_110165	ENSG00000246084	LINC02325	-	long intergenic non-protein coding RNA 2325	ncRNA	1.63143	0.639014	1.09881	4.33681	4.20025	4.56168	3.93067	1.9e-08	1.5e-07
chr5-492	chr5	68683773	68683953	+	19	0.703	Intergenic	Intergenic	346064	NR_130778	101928885	Hs.630474	NR_130778		LINC02198	-	long intergenic non-protein coding RNA 2198	ncRNA	0.586703	1.46518	1.76335	4.60982	4.91641	4.39113	3.93058	1.27e-09	1.4e-08
chr17-439	chr17	66509540	66509720	+	22.8	0.59	intron (NM_002737, intron 3 of 16)	MLT2B4|LTR|ERVL	-92776	NR_110822	101928001	Hs.650730	NR_110822		PRKCA-AS1	-	PRKCA antisense RNA 1	ncRNA	1.90837	1.13848	1.14937	4.73592	4.94157	4.74925	3.92755	1.09e-10	1.61e-09
chr3-4244	chr3	87207656	87207836	+	6.57	0.721	Intergenic	Intergenic	18531	NR_039958	100616161		NR_039958	ENSG00000264119	MIR4795	-	microRNA 4795	ncRNA	0.768162	0.36111	-0.31781	2.73316	3.52391	2.67	3.92566	0.000205746	0.000400508
chr11-1849	chr11	7457260	7457440	+	7.04	0.72	intron (NR_103855, intron 3 of 4)	L2c|LINE|L2	8485	NR_103855	100506258	Hs.661614	NR_103855	ENSG00000251364	LOC100506258	-	uncharacterized LOC100506258	ncRNA	-0.413275	1.2058	-0.344844	3.2297	2.60179	3.01323	3.92448	0.000230028	0.000439116
chr18-304	chr18	42545888	42546068	+	21.8	0.745	intron (NR_046174, intron 6 of 9)	intron (NR_046174, intron 6 of 9)	359310	NR_046457	284260	Hs.652819	NR_046174	ENSG00000267586	LINC00907	-	long intergenic non-protein coding RNA 907	ncRNA	0.60901	1.76639	1.77807	5.16251	4.83037	4.41202	3.92308	1.58e-10	2.23e-09
chrX-443	chrX	17405293	17405473	+	10.1	0.616	intron (NM_198270, intron 1 of 7)	L2a|LINE|L2	-20498	NR_039925	100616249		NR_039925	ENSG00000265465	MIR4768	-	microRNA 4768	ncRNA	1.20358	0.44437	-0.211578	3.34787	3.09105	3.75547	3.92254	2.16e-05	6.13e-05
chr9-270	chr9	31185932	31186112	+	23	0.784	Intergenic	Intergenic	195468	NR_135134	101929620	Hs.547175	NR_135134	ENSG00000260720	LINC01243	-	long intergenic non-protein coding RNA 1243	ncRNA	1.04922	1.77218	1.49929	4.73559	4.70861	4.91825	3.92101	1.09e-10	1.61e-09
chr8-2217	chr8	68967882	68968062	+	7.28	0.673	intron (NR_039986, intron 2 of 4)	intron (NR_039986, intron 2 of 4)	136218	NR_039986	100505718	Hs.122386	NR_039986	ENSG00000253658	LINC01592	-	long intergenic non-protein coding RNA 1592	ncRNA	0.273001	0.836981	-0.334817	3.42965	2.13398	3.01052	3.92028	0.00023912	0.000453039
chr10-12	chr10	62384178	62384358	+	48.6	0.684	intron (NM_199451, intron 2 of 7)	intron (NM_199451, intron 2 of 7)	-9141	NR_104162	283045		NR_104162		LOC283045	-	uncharacterized LOC283045	ncRNA	2.53309	2.30559	2.31814	6.1478	5.60366	6.20597	3.91986	8.64e-23	1.43e-20
chr10-851	chr10	76974064	76974244	+	9.86	0.714	intron (NM_001161353, intron 18 of 27)	intron (NM_001161353, intron 18 of 27)	86110	NR_120655	101929328	Hs.664552	NR_120655	ENSG00000236467	KCNMA1-AS1	-	KCNMA1 antisense RNA 1	ncRNA	0.847911	0.933445	-0.197853	3.89827	3.10211	3.27991	3.91839	2.03e-05	5.82e-05
chr3-1865	chr3	22585669	22585849	+	11.5	0.695	Intergenic	MIR1_Amn|SINE|MIR	616819	NR_136177	100505877	Hs.125904	NR_136176	ENSG00000233153	UBE2E2-AS1	-	UBE2E2 antisense RNA 1 (head to head)	ncRNA	0.906804	0.994164	0.535704	4.56559	3.17732	3.3383	3.9153	3.27e-06	1.27e-05
chr1-622	chr1	221887218	221887398	+	19.3	0.669	Intergenic	Intergenic	-46642	NR_125989	101929771	Hs.557001	NR_125989	ENSG00000227925	LINC01655	-	long intergenic non-protein coding RNA 1655	ncRNA	1.65045	1.4625	0.67913	4.89295	4.67885	4.22637	3.91402	2.05e-09	2.15e-08
chr9-518	chr9	72257920	72258100	+	18.1	0.721	Intergenic	Intergenic	-47426	NR_110953	100507540	Hs.54957	NR_110952	ENSG00000225434	LINC01504	-	long intergenic non-protein coding RNA 1504	ncRNA	1.34275	1.0841	1.09464	3.72358	4.19317	4.84691	3.91271	3.77e-08	2.72e-07
chr6-1639	chr6	170405404	170405584	+	10.6	0.725	3' UTR (NM_032448, exon 11 of 11)	3' UTR (NM_032448, exon 11 of 11)	74733	NR_039787	100616430		NR_039787	ENSG00000266245	MIR4644	-	microRNA 4644	ncRNA	0.389774	0.468117	0.954009	3.36124	3.10736	3.7654	3.9115	1.9e-05	5.49e-05
chr6-541	chr6	19410565	19410745	+	17.1	0.79	Intergenic	Intergenic	-39166	NR_134615	105374960	Hs.519913	NR_134615		LOC105374960	-	uncharacterized LOC105374960	ncRNA	0.559889	1.44467	1.45575	4.21133	4.50979	4.42897	3.91118	1.93e-08	1.52e-07
chr11-222	chr11	36019818	36019998	+	22.3	0.659	intron (NM_001304264, intron 1 of 5)	intron (NM_001304264, intron 1 of 5)	9810	NR_039769	100616311		NR_039769	ENSG00000263389	MIR3973	-	microRNA 3973	ncRNA	1.3839	0.695574	2.01878	4.73229	4.82595	4.8049	3.91063	1.49e-10	2.11e-09
chr9-2137	chr9	87195375	87195555	+	7.28	0.635	Intergenic	Intergenic	46821	NR_161226	401535	Hs.657740	NR_161226		C9orf170	-	chromosome 9 open reading frame 170	ncRNA	0.289794	0.364489	0.373211	3.62769	2.62408	2.44187	3.90852	0.000230207	0.000439328
chr20-1085	chr20	39190749	39190929	+	6.34	0.727	Intergenic	Intergenic	33909	NR_027124	339568	Hs.434319	NR_027124	ENSG00000230324	LINC01734	-	long intergenic non-protein coding RNA 1734	ncRNA	0.289794	0.364489	0.373211	3.62769	2.62408	2.44187	3.90852	0.000230207	0.000439328
chr20-1061	chr20	57991526	57991706	+	6.81	0.588	Intergenic	Intergenic	-12288	NR_147083	105376992	Hs.736662	NR_147083	ENSG00000275852	LINC01742	-	long intergenic non-protein coding RNA 1742	ncRNA	0.309645	0.383818	0.392479	3.00935	2.62701	3.17607	3.90787	0.000215555	0.000416587
chr5-2106	chr5	147535735	147535915	+	7.51	0.61	Intergenic	Intergenic	-24169	NR_038902	153469	Hs.184323	NR_038902	ENSG00000280780	JAKMIP2-AS1	-	JAKMIP2 antisense RNA 1	ncRNA	0.251669	0.325264	0.333857	3.58889	1.45932	2.99366	3.9066	0.000288563	0.000528955
chr5-1640	chr5	68995330	68995510	+	9.39	0.796	intron (NR_130778, intron 1 of 3)	AluSz6|SINE|Alu	34507	NR_130778	101928885	Hs.630474	NR_130778		LINC02198	-	long intergenic non-protein coding RNA 2198	ncRNA	1.20384	0.443547	-0.212638	3.11703	4.02186	3.12416	3.90601	2.5e-05	6.9e-05
chr5-1987	chr5	66224391	66224571	+	7.98	0.708	Intergenic	Intergenic	-15035	NR_146488	101928741	Hs.676049	NR_146488		LINC02065	-	long intergenic non-protein coding RNA 2065	ncRNA	0.718141	-0.394646	0.31302	2.94239	1.42453	3.4907	3.90509	0.000369744	0.000647834
chr18-674	chr18	36711893	36712073	+	12.9	0.645	intron (NM_001281740, intron 18 of 28)	L1MDa|LINE|L1	-48565	NR_132982	105372071		NR_132982		LOC105372071	-	uncharacterized LOC105372071	ncRNA	0.449848	1.35888	0.539519	3.80073	3.17422	4.1771	3.90404	2.8e-06	1.11e-05
chr7-1301	chr7	40922365	40922545	+	12.2	0.699	Intergenic	Intergenic	57484	NR_110831	101928744	Hs.639767	NR_110831	ENSG00000232458	LINC01450	-	long intergenic non-protein coding RNA 1450	ncRNA	0.905224	0.992342	0.533745	4.34815	2.82066	3.81793	3.90401	3.13e-06	1.22e-05
chr16-1008	chr16	27671464	27671644	+	10.1	0.688	intron (NM_015202, intron 6 of 27)	intron (NM_015202, intron 6 of 27)	47475	NR_147898	100128079	Hs.610277	NR_147898		LOC100128079	-	uncharacterized LOC100128079	ncRNA	0.375966	0.454303	0.942762	4.03874	2.7439	3.27821	3.90313	2.29e-05	6.44e-05
chr4-1325	chr4	128388000	128388180	+	7.28	0.559	Intergenic	Intergenic	-39926	NR_125882	100507487	Hs.549644	NR_125882	ENSG00000251432	LINC02615	-	long intergenic non-protein coding RNA 2615	ncRNA	0.761151	0.354807	-0.324331	2.36029	2.96032	3.29401	3.90226	0.00026687	0.000495729
chr20-110	chr20	22289081	22289261	+	25.8	0.676	Intergenic	LTR101_Mam|LTR|ERVL	-6370	NR_110615	101929663	Hs.143562	NR_110615	ENSG00000225321	LINC01427	-	long intergenic non-protein coding RNA 1427	ncRNA	1.91427	1.77612	0.722546	4.93179	4.44263	5.21711	3.90214	2.94e-11	5.07e-10
chr12-2501	chr12	90253764	90253944	+	6.81	0.647	Intergenic	Intergenic	-39464	NR_135018	105369893	Hs.577777	NR_135018		LINC02392	-	long intergenic non-protein coding RNA 2392	ncRNA	-0.376543	0.85695	0.377892	3.01686	3.28088	2.671	3.89935	0.000216178	0.000417595
chr3-2470	chr3	165460134	165460314	+	10.1	0.598	intron (NR_125764, intron 3 of 5)	MLT2B4|LTR|ERVL	253264	NR_125764	103695433	Hs.570689	NR_125764		LINC01322	-	long intergenic non-protein coding RNA 1322	ncRNA	0.832296	0.436261	0.445351	3.72193	2.2642	3.74811	3.89813	2.69e-05	7.33e-05
chr7-1557	chr7	47783984	47784164	+	12.2	0.675	intron (NM_138295, intron 56 of 56)	intron (NM_138295, intron 56 of 56)	-11217	NR_161268	80099	Hs.287647	NM_025031		C7orf69	-	chromosome 7 open reading frame 69	ncRNA	0.436334	-0.125624	1.65479	3.95538	3.45431	3.91476	3.89734	3.03e-06	1.19e-05
chr8-88	chr8	100415917	100416097	+	47.4	0.615	Intergenic	Intergenic	33244	NR_039681	100616451		NR_039681	ENSG00000265599	MIR4471	-	microRNA 4471	ncRNA	2.00002	2.64297	2.49654	5.97706	6.30458	5.83012	3.8948	9.87e-23	1.62e-20
chr17-860	chr17	14738310	14738490	+	14.6	0.687	Intergenic	Intergenic	-276405	NR_135638	101928475	Hs.638944	NR_135638	ENSG00000232058	LOC101928475	-	uncharacterized LOC101928475	ncRNA	1.31564	1.05238	0.605403	3.68831	4.59268	3.97539	3.89443	3.05e-07	1.66e-06
chrX-457	chrX	13398541	13398721	+	10.3	0.622	Intergenic	Intergenic	63390	NR_045260	100133123	Hs.449499	NR_045260	ENSG00000226985	LINC01203	-	long intergenic non-protein coding RNA 1203	ncRNA	1.19053	0.426967	-0.234067	3.33337	2.71617	3.84158	3.89434	2.99e-05	8.03e-05
chr19-1398	chr19	48925376	48925556	+	6.57	0.723	Intergenic	AluJo|SINE|Alu	-6575	NR_046633	100874085	Hs.569933	NR_046633	ENSG00000235191	NUCB1-AS1	-	NUCB1 antisense RNA 1	ncRNA	0.277828	-0.335752	0.85232	2.37223	3.51063	2.85291	3.89369	0.000247569	0.00046687
chr18-298	chr18	44341911	44342091	+	22.1	0.667	intron (NR_110792, intron 2 of 4)	L1MA3|LINE|L1	189696	NR_110792	101927921	Hs.464986	NR_110792	ENSG00000267337	LINC01478	-	long intergenic non-protein coding RNA 1478	ncRNA	1.67055	1.48573	1.15053	4.63313	5.14176	4.5562	3.89312	1.97e-10	2.73e-09
chr4-1375	chr4	140130782	140130962	+	6.57	0.738	intron (NR_147610, intron 1 of 4)	intron (NR_147610, intron 1 of 4)	2857	NR_147610	101927516	Hs.662570	NR_147610		LOC101927516	-	uncharacterized LOC101927516	ncRNA	0.762465	-0.33092	0.364322	3.43513	2.60903	2.6531	3.89153	0.000266604	0.000495413
chr5-513	chr5	172733690	172733870	+	18.3	0.597	Intergenic	Intergenic	-21723	NR_161233	101928093	Hs.646902	NR_161233		LOC101928093	-	uncharacterized LOC101928093	ncRNA	1.64806	1.10941	1.12017	4.89226	4.91067	3.83659	3.89051	4.33e-09	4.16e-08
chr10-53	chr10	77350815	77350995	+	27.2	0.677	promoter-TSS (NR_126365)	promoter-TSS (NR_126365)	33	NR_126365	101929286	Hs.568867	NR_126365		KCNMA1-AS3	-	KCNMA1 antisense RNA 3	ncRNA	1.69526	2.03441	1.18466	5.11588	4.60942	5.31944	3.88952	2.91e-12	6.64e-11
chr3-4102	chr3	56980960	56981140	+	7.04	0.618	intron (NM_001128615, intron 2 of 12)	intron (NM_001128615, intron 2 of 12)	41010	NR_046572	100874200	Hs.549631	NR_046572	ENSG00000240198	ARHGEF3-AS1	-	ARHGEF3 antisense RNA 1	ncRNA	0.770513	-0.318979	0.373799	2.72356	3.2681	2.85374	3.88945	0.000248312	0.000468057
chr7-909	chr7	142413718	142413898	+	17.4	0.67	intron (NM_001363538, intron 11 of 11)	MLT1D|LTR|ERVL-MaLR	-60719	NR_162121	113839523		NR_162121		MIR11400	-	microRNA 11400	ncRNA	0.991788	1.43578	1.09287	3.52595	4.86689	4.42384	3.88944	4.13e-08	2.94e-07
chr16-373	chr16	81405851	81406031	+	18.1	0.643	Intergenic	Intergenic	20923	NR_039871	100616150		NR_039871	ENSG00000284473	MIR4720	-	microRNA 4720	ncRNA	1.02777	1.46852	1.47974	4.37656	4.91177	4.4615	3.88845	2.2e-09	2.28e-08
chr17-910	chr17	1989227	1989407	+	12.4	0.636	intron (NM_178568, intron 1 of 1)	L3|LINE|CR1	-28399	NR_135642	105371485	Hs.655867	NR_135642	ENSG00000228133	LOC105371485	-	uncharacterized LOC105371485	ncRNA	0.963786	0.596442	1.42048	4.29746	4.46372	3.5304	3.88617	3.44e-07	1.84e-06
chr12-906	chr12	93229580	93229760	+	14.3	0.728	intron (NR_040096, intron 2 of 4)	MER44B|DNA|TcMar-Tigger	55304	NR_120492	102724933	Hs.663947	NR_120492	ENSG00000258171	LINC02412	-	long intergenic non-protein coding RNA 2412	ncRNA	1.31303	0.592405	1.05978	3.85533	3.75925	4.44569	3.8846	3.67e-07	1.95e-06
chr6-976	chr6	113645707	113645887	+	12.4	0.632	intron (NR_125844, intron 1 of 2)	intron (NR_125844, intron 1 of 2)	4278	NR_125844	101927686	Hs.402044	NR_125844	ENSG00000230943	LINC02541	-	long intergenic non-protein coding RNA 2541	ncRNA	0.876172	0.963087	0.49826	4.63996	2.33834	3.45546	3.88458	6.25e-06	2.18e-05
chr6-2277	chr6	4320936	4321116	+	7.04	0.773	Intergenic	Intergenic	-130997	NR_125874	102724096	Hs.571140	NR_125874		LOC102724096	-	uncharacterized LOC102724096	ncRNA	0.299754	0.374087	0.382767	3.44531	2.62366	2.66382	3.88374	0.000248456	0.000468158
chr12-707	chr12	43306129	43306309	+	16.4	0.629	Intergenic	Intergenic	150904	NR_146866	105369740	Hs.577746	NR_146866	ENSG00000258331	LINC02461	-	long intergenic non-protein coding RNA 2461	ncRNA	1.35048	1.0932	1.10379	4.66998	4.36384	4.01445	3.88318	3.06e-08	2.27e-07
chr5-2080	chr5	135222295	135222475	+	7.51	0.654	intron (NR_161235, intron 3 of 5)	intron (NR_161235, intron 3 of 5)	25792	NR_037895	340073	Hs.434422	NR_037895	ENSG00000249647	C5orf66-AS2	-	C5orf66 antisense RNA 2	ncRNA	0.30311	0.376735	0.385333	2.71603	2.61266	3.29762	3.88296	0.000265146	0.000493146
chr9-1376	chr9	116549383	116549563	+	9.39	0.642	intron (NR_033973, intron 8 of 11)	intron (NR_033973, intron 8 of 11)	45190	NR_033973	100128505	Hs.675821	NR_033973	ENSG00000229105	ASTN2-AS1	-	ASTN2 antisense RNA 1	ncRNA	0.828538	0.431623	0.440717	4.02295	2.26103	3.40114	3.88163	3.08e-05	8.21e-05
chr4-374	chr4	54499569	54499749	+	15	0.555	Intergenic	Intergenic	107472	NR_134657	339978		NR_134657	ENSG00000250456	LINC02260	-	long intergenic non-protein coding RNA 2260	ncRNA	0.516274	1.41061	1.06506	4.29039	3.76598	4.15039	3.87941	3.07e-07	1.67e-06
chr6-2111	chr6	118216831	118217011	+	7.51	0.694	intron (NM_001029858, intron 2 of 7)	intron (NM_001029858, intron 2 of 7)	131018	NR_134601	105377967	Hs.692865	NR_134601		LOC105377967	-	uncharacterized LOC105377967	ncRNA	0.235685	-0.389939	0.812384	3.39111	1.43333	3.12657	3.87893	0.000366852	0.000643693
chr7-718	chr7	69105209	69105389	+	20.2	0.693	Intergenic	MER41B|LTR|ERV1	492325	NR_148927	100507468	Hs.362492	NR_108105		CT66	-	cancer/testis associated transcript 66	ncRNA	-0.0223824	1.98037	1.46077	4.48183	4.53283	4.65075	3.87807	3.66e-09	3.59e-08
chr5-1689	chr5	143244473	143244653	+	9.16	0.712	Intergenic	Intergenic	52063	NR_046816	100874372	Hs.666717	NR_046816	ENSG00000230789	ARHGAP26-IT1	-	ARHGAP26 intronic transcript 1	ncRNA	0.378124	0.934618	0.465651	4.04018	3.10207	2.95608	3.87686	2.72e-05	7.4e-05
chr15-863	chr15	66956305	66956485	+	10.3	0.691	non-coding (NR_135687, exon 1 of 3)	non-coding (NR_135687, exon 1 of 3)	120	NR_135687	102723481	Hs.512978	NR_135687	ENSG00000259289	LINC02206	-	long intergenic non-protein coding RNA 2206	ncRNA	0.383067	0.461326	0.948346	2.84083	3.63274	3.65616	3.87445	2.47e-05	6.84e-05
chr7-309	chr7	116630959	116631139	+	27.2	0.611	Intergenic	Intergenic	-16229	NR_120506	100996266	Hs.552122	NR_120506		LINC01510	-	long intergenic non-protein coding RNA 1510	ncRNA	2.13439	1.51132	1.18078	5.11326	4.60644	5.27543	3.87369	4.34e-12	9.45e-11
chr17-368	chr17	17728986	17729166	+	22.5	0.654	intron (NM_030665, intron 2 of 5)	intron (NM_030665, intron 2 of 5)	37226	NR_130894	100861516	Hs.624874	NR_130894	ENSG00000237328	RAI1-AS1	-	RAI1 antisense RNA 1	ncRNA	1.40188	1.49955	1.79441	5.32097	5.16215	4.17803	3.87311	6.32e-11	1e-09
chr20-2	chr20	23136970	23137150	+	102.1	0.618	Intergenic	Intergenic	-4424	NR_034149	200261	Hs.352228	NM_182535	ENSG00000233746	LINC00656	-	long intergenic non-protein coding RNA 656	ncRNA	2.85004	3.71951	3.30574	7.19426	7.10058	6.9687	3.87246	6.29e-50	1.63e-46
chr10-542	chr10	6739964	6740144	+	12	0.648	Intergenic	Intergenic	2672	NR_138480	108570035	Hs.568834	NR_138480		LINP1	-	lncRNA in non-homologous end joining pathway 1	ncRNA	0.907205	0.52678	1.00436	2.90593	3.90354	4.1745	3.87207	3.88e-06	1.46e-05
chr9-1279	chr9	132957914	132958094	+	9.39	0.658	intron (NM_004188, intron 1 of 10)	MIRb|SINE|MIR	12297	NR_049862	100846992		NR_049862	ENSG00000263816	MIR548AW	-	microRNA 548aw	ncRNA	0.856175	0.465238	0.474367	3.12154	3.39103	3.65549	3.87193	2.46e-05	6.81e-05
chr8-2405	chr8	23345312	23345492	+	6.81	0.679	intron (NM_002318, intron 3 of 13)	intron (NM_002318, intron 3 of 13)	9194	NR_038323	100507156	Hs.661130	NR_038323	ENSG00000253837	LOC100507156	-	uncharacterized LOC100507156	ncRNA	0.294155	0.854434	-0.307363	3.00144	2.97466	2.85037	3.87168	0.000266461	0.000495191
chr5-1162	chr5	158385064	158385244	+	11.7	0.588	intron (NR_109888, intron 1 of 6)	MLT1M|LTR|ERVL-MaLR	24619	NR_109888	101927697	Hs.483960	NR_109888	ENSG00000276778	LINC02227	-	long intergenic non-protein coding RNA 2227	ncRNA	0.469192	1.01338	1.02358	3.6354	3.91895	3.82843	3.87019	2.68e-06	1.07e-05
chr16-1736	chr16	36072016	36072196	+	6.81	0.696	Intergenic	L1PA2|LINE|L1	325554	NR_033985	400533	Hs.499135	NR_033985	ENSG00000261122	LINC02167	-	long intergenic non-protein coding RNA 2167	ncRNA	0.294278	-0.314337	0.864116	3.00167	2.9749	2.85057	3.87006	0.000266825	0.00049569
chr13-303	chr13	79485054	79485234	+	16.2	0.593	intron (NM_019080, intron 1 of 7)	LTR40c|LTR|ERVL	-3913	NR_046685	100874208	Hs.602801	NR_046685	ENSG00000232132	NDFIP2-AS1	-	NDFIP2 antisense RNA 1	ncRNA	1.00185	1.44397	1.10268	4.56187	4.01762	4.34851	3.86856	3.5e-08	2.55e-07
chr12-610	chr12	58364870	58365050	+	17.1	0.674	Intergenic	Intergenic	-226742	NR_126341	100506869	Hs.290456	NR_126341	ENSG00000258231	LOC100506869	-	uncharacterized LOC100506869	ncRNA	1.65337	1.11661	1.12735	4.70331	4.67455	4.3055	3.86735	3.27e-09	3.25e-08
chr10-688	chr10	78256147	78256327	+	11.5	0.635	Intergenic	Intergenic	7612	NR_038985	100132987	Hs.55047	NR_038985	ENSG00000230417	LINC00856	-	long intergenic non-protein coding RNA 856	ncRNA	0.917227	0.538978	1.01459	3.19327	4.09321	3.92196	3.86685	3.27e-06	1.27e-05
chr16-73	chr16	535644	535824	+	36.2	0.64	TTS (NR_049852)	TTS (NR_049852)	418	NR_049852	100847028		NR_049852	ENSG00000266124	MIR5587	-	microRNA 5587	ncRNA	1.73442	1.56178	2.62894	5.38528	6.01003	5.23804	3.86387	5.31e-16	2.76e-14
chr4-1355	chr4	145279255	145279435	+	6.81	0.632	Intergenic	Intergenic	61074	NR_147156	105377466	Hs.405641	NR_147156	ENSG00000272727	LINC02266	-	long intergenic non-protein coding RNA 2266	ncRNA	0.749657	0.342729	-0.338411	2.33698	2.57615	3.39212	3.86361	0.000374331	0.000654597
chr13-597	chr13	41137353	41137533	+	12.2	0.64	intron (NR_120423, intron 1 of 3)	MER92C|LTR|ERV1	4515	NR_120423	101929140	Hs.663088	NR_120423	ENSG00000278390	LOC101929140	-	uncharacterized LOC101929140	ncRNA	0.468386	1.01257	1.02277	3.81041	3.71108	3.82664	3.86313	2.83e-06	1.12e-05
chr18-216	chr18	40868209	40868389	+	27.7	0.573	Intergenic	MER44B|DNA|TcMar-Tigger	652378	NR_002838	641516	Hs.116612	NR_002838	ENSG00000267313	KC6	-	keratoconus gene 6	ncRNA	1.09768	2.25292	1.82184	5.41548	5.28375	4.90685	3.86138	3.98e-13	1.12e-11
chr20-657	chr20	62687355	62687535	+	8.92	0.705	Intergenic	Intergenic	-20824	NR_024470	100127888	Hs.671273	NR_024470	ENSG00000232803	SLCO4A1-AS1	-	SLCO4A1 antisense RNA 1	ncRNA	0.860702	0.470632	0.479786	3.36329	3.63912	3.28426	3.86118	2.49e-05	6.88e-05
chr8-1239	chr8	32227130	32227310	+	11.7	0.705	intron (NM_013962, intron 1 of 4)	intron (NM_013962, intron 1 of 4)	201002	NR_104157	100856811	Hs.97362	NR_104156		NRG1-IT1	-	NRG1 intronic transcript 1	ncRNA	0.908527	-0.11045	1.36872	3.96125	3.90911	3.47414	3.86083	3.59e-06	1.37e-05
chr8-1140	chr8	35861051	35861231	+	12	0.663	Intergenic	Intergenic	-150821	NR_125819	101929550	Hs.583803	NR_125819		LOC101929550	-	uncharacterized LOC101929550	ncRNA	0.446783	0.52688	1.36681	3.79577	3.16908	4.09098	3.86037	3.83e-06	1.45e-05
chr5-461	chr5	150474180	150474360	+	19	0.616	Intergenic	Intergenic	11722	NR_105061	102546298	Hs.570892	NR_105061	ENSG00000254333	NDST1-AS1	-	NDST1 antisense RNA 1	ncRNA	1.36616	0.668265	1.76003	4.48859	4.79273	4.3813	3.85928	3.77e-09	3.68e-08
chr2-2683	chr2	35370377	35370557	+	6.81	0.762	Intergenic	Intergenic	-100938	NR_039629	100616475		NR_039629	ENSG00000265301	MIR548AD	-	microRNA 548ad	ncRNA	0.28712	-0.323518	0.857009	3.22594	2.60511	2.8408	3.85847	0.000301684	0.00054806
chr18-696	chr18	45059733	45059913	+	14.8	0.723	intron (NM_015559, intron 5 of 5)	L1MC5|LINE|L1	-89657	NR_036203	100422829		NR_036203	ENSG00000265957	MIR4319	-	microRNA 4319	ncRNA	1.30267	1.39558	-0.0373991	3.67297	4.30096	4.14154	3.85724	4.87e-07	2.49e-06
chr8-138	chr8	101090893	101091073	+	43	0.727	Intergenic	L2b|LINE|L2	38929	NR_033962	441374	Hs.652045	NR_033962	ENSG00000248599	FLJ42969	-	uncharacterized LOC441374	ncRNA	2.52417	2.09274	2.10508	5.96282	6.19366	5.30415	3.85708	4.39e-19	3.76e-17
chr2-182	chr2	8091109	8091289	+	26.1	0.705	intron (NR_034135, intron 7 of 8)	L2c|LINE|L2	-114385	NR_015405	339788	Hs.46864	NR_015405	ENSG00000235665	LINC00298	-	long intergenic non-protein coding RNA 298	ncRNA	1.68912	2.02884	1.17633	5.5737	4.29979	4.9426	3.85694	1.09e-11	2.1e-10
chr3-3865	chr3	153881336	153881516	+	7.04	0.739	Intergenic	Tigger7|DNA|TcMar-Tigger	-118900	NR_146713	105374165	Hs.637991	NR_146713		LINC02006	-	long intergenic non-protein coding RNA 2006	ncRNA	0.289495	0.36248	0.371004	2.35255	2.59197	3.40191	3.85618	0.000343389	0.000609547
chr18-152	chr18	49017237	49017417	+	32.4	0.637	Intergenic	Intergenic	-6376	NR_148999	100129878	Hs.437704	NR_148999	ENSG00000264269	LOC100129878	-	uncharacterized LOC100129878	ncRNA	1.44866	2.06073	2.07285	5.3632	5.38326	5.21847	3.856	2.76e-14	1.03e-12
chr14-802	chr14	70707406	70707586	+	11.7	0.747	intron (NR_125769, intron 3 of 3)	intron (NR_125769, intron 3 of 3)	8798	NR_125769	103695436	Hs.572296	NR_125769	ENSG00000258689	LINC01269	-	long intergenic non-protein coding RNA 1269	ncRNA	0.456436	1.36363	0.546173	3.42479	3.90995	3.91975	3.85557	3.43e-06	1.32e-05
chr10-63	chr10	6299307	6299487	+	28.9	0.713	Intergenic	Intergenic	-27147	NR_040079	399715		NR_040079	ENSG00000215244	LINC02649	-	long intergenic non-protein coding RNA 2649	ncRNA	2.14777	1.19186	1.82128	5.05231	5.44822	5.0634	3.85546	4.15e-13	1.16e-11
chr6-1114	chr6	164812795	164812975	+	12	0.684	intron (NR_131926, intron 1 of 3)	HERVL-int|LTR|ERVL	9178	NR_131926	105378111		NR_131926		MEAT6	-	melanoma-associated transcript 6	ncRNA	0.456544	0.536863	1.37429	3.96091	3.46326	3.82045	3.85523	3.39e-06	1.31e-05
chr9-1039	chr9	11016210	11016390	+	11.7	0.736	Intergenic	L1MA3|LINE|L1	403094	NR_110696	101929428	Hs.434446	NR_110696	ENSG00000226717	PTPRD-AS2	-	PTPRD antisense RNA 2 (head to head)	ncRNA	0.905521	1.35521	-0.107182	4.10033	3.69874	3.47122	3.85522	3.95e-06	1.49e-05
chr18-1184	chr18	22828261	22828441	+	8.45	0.661	Intergenic	L2a|LINE|L2	-41514	NR_110782	101927571	Hs.335020	NR_110782	ENSG00000266850	LOC101927571	-	uncharacterized LOC101927571	ncRNA	0.828403	-0.23638	0.923855	2.82515	4.17578	2.94487	3.85503	3.76e-05	9.69e-05
chr20-1753	chr20	8466823	8467003	+	4.7	0.688	intron (NM_182734, intron 3 of 32)	intron (NM_182734, intron 3 of 32)	218209	NR_046809	100874337	Hs.662218	NR_046809	ENSG00000225479	PLCB1-IT1	-	PLCB1 intronic transcript 1	ncRNA	-0.548281	0.642188	-0.498879	0.964549	1.76138	2.76149	3.85375	0.00744446	0.00813673
chr13-231	chr13	19605619	19605799	+	21.4	0.682	Intergenic	Intergenic	18591	NR_046988	100874136		NR_046988		LINC00350	-	long intergenic non-protein coding RNA 350	ncRNA	1.66317	1.76239	0.700142	4.72186	4.41739	4.90553	3.85343	4.8e-10	6.01e-09
chr18-978	chr18	1094533	1094713	+	9.63	0.762	Intergenic	Intergenic	-166630	NR_146724	388456	Hs.407666	NR_146724	ENSG00000259837	LINC01904	-	long intergenic non-protein coding RNA 1904	ncRNA	0.859298	0.468984	0.478125	3.56322	3.39477	3.28178	3.85264	2.64e-05	7.23e-05
chr6-792	chr6	82015162	82015342	+	14.3	0.755	intron (NR_149135, intron 3 of 3)	intron (NR_149135, intron 3 of 3)	-76831	NR_149134	102724168	Hs.485841	NR_149134		LINC02542	-	long intergenic non-protein coding RNA 2542	ncRNA	0.96545	1.05402	1.06437	3.67984	3.96583	4.37644	3.85105	4.44e-07	2.3e-06
chr2-327	chr2	64838963	64839143	+	23.7	0.547	Intergenic	Intergenic	24578	NR_110224	101927438	Hs.580313	NR_110224	ENSG00000234572	LINC01800	-	long intergenic non-protein coding RNA 1800	ncRNA	2.45303	0.687946	0.698154	5.08848	4.83127	4.68974	3.84948	1.08e-10	1.6e-09
chr13-1282	chr13	106610660	106610840	+	7.75	0.755	Intergenic	LTR16A1|LTR|ERVL	-7060	NR_051977	283483	Hs.651365	NR_051977	ENSG00000272274	LINC00551	-	long intergenic non-protein coding RNA 551	ncRNA	0.743052	-0.353703	0.344076	2.671	2.09831	3.38007	3.84913	0.000426111	0.000728416
chr7-1191	chr7	7221785	7221965	+	13.1	0.701	intron (NM_020156, intron 1 of 3)	LTR16A2|LTR|ERVL	-33279	NR_108073	101927354	Hs.520664	NR_108073		LOC101927354	-	uncharacterized LOC101927354	ncRNA	0.961941	1.05073	1.06111	4.61762	3.76317	3.64869	3.84884	5.22e-07	2.64e-06
chr17-669	chr17	77876091	77876271	+	16.2	0.716	Intergenic	MLT1G3|LTR|ERVL-MaLR	7906	NR_028337	400624	Hs.514521	NM_001001685	ENSG00000204283	LINC01973	-	long intergenic non-protein coding RNA 1973	ncRNA	1.00011	1.44267	1.10106	4.6657	4.35948	3.91153	3.84882	4.84e-08	3.37e-07
chr20-144	chr20	47317389	47317569	+	19	0.65	intron (NM_001281774, intron 3 of 23)	intron (NM_001281774, intron 3 of 23)	-1023	NR_024594	100131496	Hs.662547	NR_024594	ENSG00000267882	LOC100131496	-	uncharacterized LOC100131496	ncRNA	1.65232	1.11535	1.12604	4.48375	4.39076	4.65088	3.8487	4.5e-09	4.3e-08
chr3-3072	chr3	107450338	107450518	+	8.69	0.705	intron (NR_110039, intron 1 of 2)	intron (NR_110039, intron 1 of 2)	19498	NR_110039	101929607	Hs.252565	NR_110039	ENSG00000273125	LINC01990	-	long intergenic non-protein coding RNA 1990	ncRNA	0.367219	0.445263	0.934932	4.0297	2.7333	3.11763	3.84846	3.37e-05	8.86e-05
chr16-1677	chr16	5605526	5605706	+	7.04	0.625	intron (NR_110902, intron 2 of 2)	intron (NR_110902, intron 2 of 2)	10634	NR_110902	101926950	Hs.613285	NR_110902	ENSG00000260338	LINC01570	-	long intergenic non-protein coding RNA 1570	ncRNA	0.266454	0.828972	-0.343111	3.40885	2.11571	2.82331	3.84795	0.000364543	0.000640727
chr3-2907	chr3	112774425	112774605	+	9.39	0.573	Intergenic	L1ME5|LINE|L1	-25196	NR_110017	101929694	Hs.385630	NR_110017	ENSG00000240893	LINC02042	-	long intergenic non-protein coding RNA 2042	ncRNA	0.391141	0.469445	0.955028	3.56368	3.39526	3.28218	3.84687	2.67e-05	7.29e-05
chr4-1330	chr4	28373755	28373935	+	7.28	0.717	Intergenic	Intergenic	-445737	NR_036237	100422937		NR_036237	ENSG00000283275	MIR4275	-	microRNA 4275	ncRNA	0.308593	0.382337	0.390949	2.72123	2.97432	3.01706	3.84618	0.000294612	0.000537948
chr21-245	chr21	23951366	23951546	+	8.45	0.683	Intergenic	MER68|LTR|ERVL	369921	NR_109963	101927869	Hs.555591	NR_109963	ENSG00000224832	LINC01689	-	long intergenic non-protein coding RNA 1689	ncRNA	-0.300542	0.914994	0.924978	4.03062	3.37761	2.52414	3.84549	3.99e-05	0.000101787
chr8-203	chr8	122664197	122664377	+	32.2	0.684	Intergenic	MLT1H2|LTR|ERVL-MaLR	29819	NR_126348	104266958	Hs.575540	NR_126348	ENSG00000253819	LINC01151	-	long intergenic non-protein coding RNA 1151	ncRNA	1.723	2.06036	1.83646	5.48905	5.10847	5.26097	3.84431	4.12e-14	1.47e-12
chr2-1944	chr2	56372277	56372457	+	9.39	0.737	exon (NM_001348512, exon 4 of 7)	exon (NM_001348512, exon 4 of 7)	-186597	NR_125368	100129434	Hs.580330	NR_125368		LOC100129434	-	uncharacterized LOC100129434	ncRNA	0.853323	0.461792	0.470913	3.73524	3.1001	3.27665	3.84422	2.95e-05	7.94e-05
chr7-293	chr7	79692091	79692271	+	30.8	0.7	Intergenic	MER54B|LTR|ERVL	238221	NR_038344	100505881	Hs.31474	NR_038343	ENSG00000234456	MAGI2-AS3	-	MAGI2 antisense RNA 3	ncRNA	1.95602	1.82362	1.8355	5.54811	5.00401	5.2602	3.84325	5.03e-14	1.74e-12
chr8-926	chr8	19141483	19141663	+	15	0.725	Intergenic	Intergenic	103949	NR_038919	100128993	Hs.697742	NR_038919		LOC100128993	-	uncharacterized LOC100128993	ncRNA	1.30704	0.584158	1.05283	3.46956	3.95649	4.43857	3.84097	6.29e-07	3.11e-06
chr13-509	chr13	44714218	44714398	+	13.1	0.611	Intergenic	Intergenic	73939	NR_149082	106144541	Hs.578031	NR_149082		LINC00407	-	long intergenic non-protein coding RNA 407	ncRNA	1.31295	1.04927	0.601702	4.16055	4.45576	3.52437	3.84096	5.43e-07	2.73e-06
chr10-1550	chr10	2214178	2214358	+	6.34	0.738	Intergenic	Intergenic	100806	NR_038884	399708	Hs.521270	NR_038884		LINC00701	-	long intergenic non-protein coding RNA 701	ncRNA	0.762217	-0.330999	0.364158	2.99473	3.25732	2.4283	3.8407	0.000333779	0.00059586
chr11-930	chr11	12042400	12042580	+	11.7	0.667	intron (NR_135109, intron 1 of 1)	intron (NR_135109, intron 1 of 1)	11615	NR_135109	105376554	Hs.523483	NR_135109	ENSG00000254486	LINC02547	-	long intergenic non-protein coding RNA 2547	ncRNA	0.907316	0.9943	0.53628	4.34559	3.17088	3.4696	3.83995	4.81e-06	1.75e-05
chr1-3395	chr1	221958263	221958443	+	6.81	0.723	intron (NR_149057, intron 1 of 3)	LTR7C|LTR|ERV1	-8057	NR_149071	110806276		NR_149071		LINC02474	-	long intergenic non-protein coding RNA 2474	ncRNA	-0.409174	0.829871	0.349248	3.41023	2.11719	2.82453	3.83923	0.000367729	0.000644849
chr20-681	chr20	59082296	59082476	+	8.92	0.75	Intergenic	Intergenic	-39540	NR_037930	100533975	Hs.656865	NR_037929		SLMO2-ATP5E	-	SLMO2-ATP5E readthrough	ncRNA	0.384066	0.938902	0.471329	3.73566	3.10057	3.27702	3.83891	2.98e-05	8e-05
chr11-175	chr11	62556450	62556630	+	25.4	0.629	Intergenic	Intergenic	3766	NR_037427	100500804		NR_037427	ENSG00000284135	MIR3654	-	microRNA 3654	ncRNA	1.933	1.51618	1.52765	5.39909	5.07912	4.58392	3.83879	7.78e-12	1.56e-10
chr10-1585	chr10	20494620	20494800	+	6.57	0.756	Intergenic	L1MCb|LINE|L1	-57260	NR_039822	100616383		NR_039822	ENSG00000265372	MIR4675	-	microRNA 4675	ncRNA	-0.379068	0.850377	0.373371	2.71017	2.96325	3.00893	3.83875	0.000320607	0.00057722
chr9-1061	chr9	116594609	116594789	+	11.5	0.675	intron (NM_014010, intron 18 of 21)	intron (NM_014010, intron 18 of 21)	90416	NR_033973	100128505	Hs.675821	NR_033973	ENSG00000229105	ASTN2-AS1	-	ASTN2 antisense RNA 1	ncRNA	0.922133	0.544938	1.01943	3.96477	3.70761	3.60308	3.83791	3.63e-06	1.38e-05
chr5-2473	chr5	93237046	93237226	+	6.81	0.667	Intergenic	MER44B|DNA|TcMar-Tigger	334207	NR_109825	441094	Hs.457407	NR_015369	ENSG00000237187	NR2F1-AS1	-	NR2F1 antisense RNA 1	ncRNA	1.09081	-0.3862	-0.379326	3.17709	2.07949	2.96542	3.83753	0.000487556	0.000815943
chr17-892	chr17	2949724	2949904	+	14.1	0.657	intron (NM_001330058, intron 3 of 24)	intron (NM_001330058, intron 3 of 24)	16081	NR_110818	101927911	Hs.626373	NR_110818	ENSG00000262884	LOC101927911	-	uncharacterized LOC101927911	ncRNA	0.504478	0.586567	1.70317	4.00987	3.9613	4.1422	3.83497	5.15e-07	2.61e-06
chr18-1528	chr18	72742114	72742294	+	6.57	0.738	TTS (NM_001201465)	TTS (NM_001201465)	111178	NR_049858	100847083		NR_049858	ENSG00000263750	MIR548AV	-	microRNA 548av	ncRNA	0.306235	0.379607	0.388175	2.9916	2.60998	3.00885	3.83433	0.000325718	0.00058439
chr9-2615	chr9	99753563	99753743	+	6.81	0.745	intron (NR_109802, intron 2 of 6)	intron (NR_109802, intron 2 of 6)	66236	NR_109802	101928438	Hs.637767	NR_109802	ENSG00000237461	LOC101928438	-	uncharacterized LOC101928438	ncRNA	0.306235	0.379607	0.388175	2.9916	2.60998	3.00885	3.83433	0.000325718	0.00058439
chr13-200	chr13	73421622	73421802	+	21.8	0.643	Intergenic	AmnSINE1|SINE|5S-Deu-L2	-142532	NR_047009	100874155	Hs.672679	NR_047009		LINC00392	-	long intergenic non-protein coding RNA 392	ncRNA	1.38678	1.48314	1.49441	4.50972	4.41838	5.00728	3.83336	6.37e-10	7.7e-09
chr3-3558	chr3	128805930	128806110	+	7.28	0.667	intron (NM_004637, intron 3 of 5)	intron (NM_004637, intron 3 of 5)	-40788	NR_162138	113219457		NR_162138		MIR12124	-	microRNA 12124	ncRNA	0.726667	-0.377938	0.324806	1.85937	2.54538	3.47923	3.83334	0.000521377	0.000863887
chr5-2592	chr5	82952390	82952570	+	6.1	0.725	Intergenic	MER20B|DNA|hAT-Charlie	-92644	NR_105016	102546175		NR_105016	ENSG00000281327	LINC01338	-	long intergenic non-protein coding RNA 1338	ncRNA	0.299664	0.373916	0.382587	3.00635	3.26902	2.43977	3.83198	0.000312961	0.000565273
chr9-764	chr9	31598095	31598275	+	14.6	0.708	Intergenic	Intergenic	-216695	NR_135134	101929620	Hs.547175	NR_135134	ENSG00000260720	LINC01243	-	long intergenic non-protein coding RNA 1243	ncRNA	1.30979	0.588009	1.05603	4.27839	3.515	4.13952	3.83118	5.79e-07	2.9e-06
chr13-620	chr13	96671119	96671299	+	11.5	0.636	intron (NM_153456, intron 1 of 1)	LTR104_Mam|LTR|Gypsy	243980	NR_039723	100616137		NR_039723	ENSG00000283487	MIR4501	-	microRNA 4501	ncRNA	1.26085	0.521271	0.530616	4.22212	3.16497	3.59026	3.82889	5.26e-06	1.88e-05
chr11-207	chr11	129639450	129639630	+	23.2	0.702	Intergenic	Intergenic	-22271	NR_120582	101929557	Hs.385785	NR_120582	ENSG00000281097	LINC01395	-	long intergenic non-protein coding RNA 1395	ncRNA	1.39267	1.14435	2.02598	4.92434	4.09507	5.20958	3.82855	1.32e-10	1.91e-09
chr2-3170	chr2	59882920	59883100	+	6.1	0.707	Intergenic	Intergenic	500026	NR_132991	106660609	Hs.565545	NR_132991	ENSG00000228590	MIR4432HG	-	MIR4432 host gene	ncRNA	0.750879	-0.347997	0.350729	2.35323	3.48848	2.64163	3.82845	0.000377254	0.000658762
chr13-687	chr13	108991527	108991707	+	11.5	0.857	intron (NM_015011, intron 20 of 34)	intron (NM_015011, intron 20 of 34)	175686	NR_047700	100885782	Hs.655942	NR_047700	ENSG00000236242	MYO16-AS1	-	MYO16 antisense RNA 1	ncRNA	-0.197322	1.34706	0.993911	3.94688	3.15975	3.90674	3.8272	5.07e-06	1.83e-05
chr19-168	chr19	3155130	3155310	+	21.1	0.662	promoter-TSS (NR_110670)	promoter-TSS (NR_110670)	-45	NR_110670	100996351		NR_110670	ENSG00000267551	LOC100996351	-	uncharacterized LOC100996351	ncRNA	1.04577	1.48465	1.78069	4.62481	4.82054	4.67961	3.82669	4.79e-10	5.99e-09
chr1-2676	chr1	59151093	59151273	+	7.98	0.691	Intergenic	Intergenic	-4376	NR_027120	729467	Hs.662291	NR_027120	ENSG00000224609	HSD52	-	uncharacterized LOC729467	ncRNA	0.252445	0.324389	0.332791	2.93671	1.43643	3.36641	3.82649	0.000491113	0.000820966
chr10-1805	chr10	3061624	3061804	+	6.81	0.689	intron (NR_160681, intron 1 of 3)	LTR5_Hs|LTR|ERVK	5219	NR_160682	101927824		NR_160681		LOC101927824	-	uncharacterized LOC101927824	ncRNA	1.10505	-0.368857	-0.361859	2.6837	3.22787	2.62616	3.82632	0.00043503	0.000740728
chr1-1636	chr1	94579968	94580148	+	11.5	0.64	Intergenic	L1PA11|LINE|L1	36356	NR_162147	113219466		NR_162147		MIR12133	-	microRNA 12133	ncRNA	0.457202	0.537508	1.3747	3.62595	3.90913	3.71424	3.82503	4.11e-06	1.54e-05
chr2-1463	chr2	216918093	216918273	+	11	0.69	Intergenic	Intergenic	47411	NR_130782	101928327	Hs.350698	NR_130782	ENSG00000223874	LINC01921	-	long intergenic non-protein coding RNA 1921	ncRNA	0.420822	1.33797	0.510185	4.54781	3.15444	2.99748	3.8246	8.36e-06	2.79e-05
chr5-575	chr5	28408321	28408501	+	17.4	0.692	Intergenic	MER66-int|LTR|ERV1	-120746	NR_134265	105374698	Hs.124461	NR_134265	ENSG00000249785	LINC02103	-	long intergenic non-protein coding RNA 2103	ncRNA	0.981486	1.42541	1.08155	4.31242	3.26951	4.72033	3.82381	1.23e-07	7.56e-07
chr20-174	chr20	11179058	11179238	+	18.5	0.705	Intergenic	Intergenic	94235	NR_038972	339593	Hs.434320	NR_038972		LOC339593	-	uncharacterized LOC339593	ncRNA	1.35043	0.045877	1.98867	4.68773	4.52572	4.29157	3.8227	8.98e-09	7.88e-08
chr15-1661	chr15	45689743	45689923	+	6.34	0.66	intron (NM_021199, intron 9 of 9)	intron (NM_021199, intron 9 of 9)	-15362	NR_135680	105370802	Hs.447522	NR_135680	ENSG00000259200	LOC105370802	-	uncharacterized LOC105370802	ncRNA	0.280727	0.842369	-0.324735	3.22394	2.96061	2.42328	3.82255	0.000366757	0.00064358
chr7-3063	chr7	41187489	41187669	+	6.81	0.625	Intergenic	L2b|LINE|L2	85975	NR_110832	101928773	Hs.382363	NR_110832	ENSG00000224017	LINC01449	-	long intergenic non-protein coding RNA 1449	ncRNA	0.280727	0.842369	-0.324735	3.22394	2.96061	2.42328	3.82255	0.000366757	0.00064358
chr8-487	chr8	127907975	127908155	+	21.4	0.602	intron (NR_003367, intron 2 of 8)	intron (NR_003367, intron 2 of 8)	40658	NR_103558	641384	Hs.629674	NM_001037234	ENSG00000280055	TMEM75	-	transmembrane protein 75	ncRNA	1.38958	1.48608	1.49736	4.82129	4.56701	4.67832	3.82148	5.27e-10	6.52e-09
chr14-460	chr14	61564672	61564852	+	17.1	0.641	non-coding (NR_110416, exon 4 of 5)	non-coding (NR_110416, exon 4 of 5)	5432	NR_110417	101927780	Hs.254789	NR_110416	ENSG00000250548	LINC01303	-	long intergenic non-protein coding RNA 1303	ncRNA	0.996234	1.43859	1.09667	4.5525	3.80339	4.34009	3.82023	6.98e-08	4.63e-07
chr6-1792	chr6	91697222	91697402	+	9.16	0.724	Intergenic	Tigger3b|DNA|TcMar-Tigger	-6884	NR_104154	101929083	Hs.586238	NR_104154		CASC6	-	cancer susceptibility 6	ncRNA	0.377508	0.933176	0.464589	2.83312	3.62452	3.53427	3.81908	3.5e-05	9.14e-05
chr13-661	chr13	45055689	45055869	+	10.6	0.581	Intergenic	Intergenic	-50500	NR_120424	101929259	Hs.638490	NR_120424		LOC101929259	-	uncharacterized LOC101929259	ncRNA	0.461075	1.00653	1.01672	3.80762	4.09456	3.3411	3.8184	4.46e-06	1.64e-05
chr17-706	chr17	59451839	59452019	+	16.2	0.646	intron (NR_110813, intron 2 of 2)	intron (NR_110813, intron 2 of 2)	74928	NR_110813	101927728	Hs.569720	NR_110813	ENSG00000265313	LINC01476	-	long intergenic non-protein coding RNA 1476	ncRNA	1.34949	1.09193	1.10246	4.33019	4.35408	4.18597	3.81822	5.82e-08	3.96e-07
chr12-1255	chr12	2336444	2336624	+	11.7	0.747	intron (NM_199460, intron 3 of 49).2	intron (NM_199460, intron 3 of 49).2	66758	NR_046769	100874370	Hs.653548	NR_046769		CACNA1C-IT3	-	CACNA1C intronic transcript 3	ncRNA	0.46369	1.00835	1.01852	3.80466	3.70497	3.71545	3.81819	4.06e-06	1.52e-05
chr4-960	chr4	11909137	11909317	+	8.92	0.712	Intergenic	MIRc|SINE|MIR	126049	NR_162127	113218507		NR_162127		MIR12113	-	microRNA 12113	ncRNA	0.384571	0.462841	0.949596	3.5608	3.63352	2.95675	3.81755	3.42e-05	8.96e-05
chr2-2775	chr2	228600351	228600531	+	7.04	0.635	intron (NR_151716, intron 1 of 3)	ERVL-E-int|LTR|ERVL	10954	NR_151716	101928765	Hs.334040	NR_151716	ENSG00000232023	LINC01807	-	long intergenic non-protein coding RNA 1807	ncRNA	0.759232	0.354858	-0.322316	2.68542	2.58001	3.13375	3.81635	0.000429559	0.000733342
chr7-1635	chr7	122248537	122248717	+	11.3	0.682	Intergenic	L3|LINE|CR1	-55031	NR_036484	154860	Hs.664204	NR_036484	ENSG00000230316	FEZF1-AS1	-	FEZF1 antisense RNA 1	ncRNA	0.443232	0.523127	1.36368	3.79054	3.16357	3.99969	3.81629	5.25e-06	1.88e-05
chr12-990	chr12	104588759	104588939	+	13.9	0.619	intron (NM_018413, intron 1 of 2)	L1MB3|LINE|L1	-2784	NR_037487	100500843		NR_037487	ENSG00000264295	MIR3922	-	microRNA 3922	ncRNA	0.496865	1.39567	1.04826	4.39173	3.22481	4.13499	3.81596	7.68e-07	3.69e-06
chr4-814	chr4	128529215	128529395	+	9.63	0.78	Intergenic	L2c|LINE|L2	101289	NR_125882	100507487	Hs.549644	NR_125882	ENSG00000251432	LINC02615	-	long intergenic non-protein coding RNA 2615	ncRNA	0.341586	-0.251968	1.2837	2.80357	3.06363	3.83166	3.81531	4.84e-05	0.000119235
chr20-440	chr20	44407476	44407656	+	12	0.696	promoter-TSS (NR_037419)	promoter-TSS (NR_037419)	-554	NR_037419	100500813		NR_037419	ENSG00000266151	MIR3646	-	microRNA 3646	ncRNA	0.917581	1.00452	0.548766	3.42304	3.90751	3.8187	3.81511	4.48e-06	1.65e-05
chr5-1569	chr5	115657991	115658171	+	9.16	0.719	intron (NR_104674, intron 3 of 4)	ERVL-E-int|LTR|ERVL	14571	NR_104674	102467217	Hs.147738	NR_104674		LOC102467217	-	uncharacterized LOC102467217	ncRNA	-0.280864	0.92662	0.93656	3.54739	3.08804	3.405	3.81401	3.61e-05	9.38e-05
chr13-480	chr13	110012191	110012371	+	13.9	0.685	Intergenic	Intergenic	-41004	NR_126387	104355146	Hs.508690	NR_126387	ENSG00000231428	LINC00396	-	long intergenic non-protein coding RNA 396	ncRNA	0.937085	1.38463	0.572885	4.49327	2.8649	4.12786	3.81289	1.05e-06	4.82e-06
chr6-2503	chr6	78701526	78701706	+	6.57	0.789	Intergenic	Intergenic	-162307	NR_162115	113218491		NR_162115		MIR10524	-	microRNA 10524	ncRNA	0.270301	0.832484	-0.338156	3.4128	2.58719	2.41164	3.81116	0.000421683	0.000722636
chr7-1731	chr7	1537299	1537479	+	10.3	0.746	intron (NM_002360, intron 1 of 2)	intron (NM_002360, intron 1 of 2)	-2509	NR_149036	100128653	Hs.656985	NR_149036		LOC100128653	-	uncharacterized LOC100128653	ncRNA	0.897386	0.514828	0.994409	4.4487	3.16176	3.17339	3.81111	7.27e-06	2.47e-05
chr4-348	chr4	27463932	27464112	+	14.1	0.642	Intergenic	MLT1G|LTR|ERVL-MaLR	246543	NR_125921	101929199	Hs.570815	NR_125921	ENSG00000249699	LINC02261	-	long intergenic non-protein coding RNA 2261	ncRNA	0.513909	1.05238	1.4192	4.15489	3.96497	3.96564	3.81094	5.64e-07	2.83e-06
chr11-224	chr11	62554011	62554191	+	22.8	0.542	Intergenic	Intergenic	6205	NR_037427	100500804		NR_037427	ENSG00000284135	MIR3654	-	microRNA 3654	ncRNA	1.68062	1.15342	1.79245	4.64586	5.33143	4.56733	3.81084	9.79e-11	1.46e-09
chr14-59	chr14	36952822	36953002	+	62.7	0.71	promoter-TSS (NR_039725)	promoter-TSS (NR_039725)	-521	NR_039725	100616280		NR_039725	ENSG00000266327	MIR4503	-	microRNA 4503	ncRNA	2.82369	2.93511	2.51738	6.59406	6.01963	6.42722	3.81008	2.78e-29	1.09e-26
chr9-946	chr9	101466278	101466458	+	12.4	0.596	Intergenic	(AC)n|Simple_repeat|Simple_repeat	-2071	NR_121576	101928470	Hs.656088	NR_121573	ENSG00000225376	TMEM246-AS1	-	TMEM246 antisense RNA 1	ncRNA	0.44322	1.35289	0.5324	3.41053	3.44855	4.08508	3.80911	5.66e-06	2e-05
chr1-3226	chr1	64006816	64006996	+	6.57	0.679	intron (NM_005012, intron 1 of 8)	intron (NM_005012, intron 1 of 8)	105299	NR_110666	101927034	Hs.680824	NR_110665	ENSG00000223949	ROR1-AS1	-	ROR1 antisense RNA 1	ncRNA	0.301722	0.374486	0.382984	2.69927	2.59577	3.14415	3.80841	0.00039762	0.000688233
chr13-479	chr13	29677179	29677359	+	13.9	0.519	Intergenic	Intergenic	29576	NR_135320	102723345	Hs.121353	NR_135320		LOC102723345	-	uncharacterized LOC102723345	ncRNA	0.962575	0.594523	1.41804	3.85406	4.14337	4.05654	3.80797	5.99e-07	2.98e-06
chr5-680	chr5	154830025	154830205	+	16.7	0.628	TTS (NR_039667)	TTS (NR_039667)	657	NR_039667	100616306		NR_039667	ENSG00000263361	MIR378H	-	microRNA 378h	ncRNA	1.34625	1.08813	1.09864	4.5536	4.00948	4.18196	3.80778	7.47e-08	4.91e-07
chr12-1778	chr12	95805882	95806062	+	8.69	0.575	intron (NR_135016, intron 1 of 1)	intron (NR_135016, intron 1 of 1)	2875	NR_135016	105369920	Hs.145556	NR_135016	ENSG00000258292	LINC02410	-	long intergenic non-protein coding RNA 2410	ncRNA	0.849292	0.457142	0.46622	3.34548	3.09067	3.5301	3.80683	3.75e-05	9.68e-05
chr7-661	chr7	54180955	54181135	+	20.2	0.726	Intergenic	Intergenic	-149652	NR_120515	102723605	Hs.154626	NR_120515	ENSG00000231427	LINC01445	-	long intergenic non-protein coding RNA 1445	ncRNA	1.89942	1.47368	0.695245	4.99027	4.69249	4.32016	3.80681	1.12e-09	1.26e-08
chr20-33	chr20	16128721	16128901	+	31.9	0.689	Intergenic	MLT1H|LTR|ERVL-MaLR	-142929	NR_130924	613266	Hs.309149	NR_130924		LOC613266	-	uncharacterized LOC613266	ncRNA	1.45311	1.82896	2.46123	5.22626	5.21108	5.57891	3.80481	1.62e-14	6.44e-13
chr1-3872	chr1	235056976	235057156	+	5.87	0.667	Intergenic	MLT1I|LTR|ERVL-MaLR	12752	NR_027454	731656	Hs.702477	NR_027454		LINC01348	-	long intergenic non-protein coding RNA 1348	ncRNA	-0.44374	1.1822	-0.376854	3.39813	2.56493	2.39425	3.80443	0.000491903	0.000822155
chr3-3039	chr3	194527210	194527390	+	8.92	0.597	Intergenic	Intergenic	40160	NR_033929	401106	Hs.407087	NR_033929		LINC00884	-	long intergenic non-protein coding RNA 884	ncRNA	0.841677	-0.215003	0.936761	3.3464	3.62173	3.11727	3.80424	3.97e-05	0.000101377
chr6-984	chr6	163746018	163746198	+	10.8	0.81	Intergenic	Intergenic	-74624	NR_134620	102724152	Hs.738183	NR_134620		LOC102724152	-	uncharacterized LOC102724152	ncRNA	1.22882	0.477477	0.486718	3.5836	2.31681	4.29268	3.80205	1.09e-05	3.45e-05
chr8-352	chr8	48318469	48318649	+	27	0.639	Intergenic	Intergenic	-233008	NR_105002	101929268	Hs.683934	NR_105002	ENSG00000253608	LOC101929268	-	uncharacterized LOC101929268	ncRNA	1.71134	1.8124	1.82422	5.34592	5.09248	4.95807	3.80186	9.68e-13	2.51e-11
chr2-2915	chr2	162093228	162093408	+	6.57	0.593	Intergenic	L3b|LINE|CR1	18461	NR_147697	100131604		NR_147697		LOC100131604	-	uncharacterized LOC100131604	ncRNA	-0.387512	0.356067	0.850132	2.68783	2.58252	3.13616	3.79883	0.000437212	0.000744198
chr8-1797	chr8	73459742	73459922	+	8.45	0.603	intron (NM_001164383, intron 8 of 9)	intron (NM_001164383, intron 8 of 9)	39758	NR_038406	100128126	Hs.679921	NR_038406	ENSG00000253302	STAU2-AS1	-	STAU2 antisense RNA 1	ncRNA	0.384294	0.462409	0.948994	3.35467	3.63004	3.12456	3.79822	3.72e-05	9.62e-05
chr5-1696	chr5	29054751	29054931	+	8.69	0.698	Intergenic	Intergenic	-10403	NR_109948	101929645	Hs.531878	NR_109948		LOC101929645	-	uncharacterized LOC101929645	ncRNA	0.384294	0.462409	0.948994	3.35467	3.63004	3.12456	3.79822	3.72e-05	9.62e-05
chr13-688	chr13	73335289	73335469	+	10.3	0.75	Intergenic	AmnSINE1|SINE|5S-Deu-L2	-228865	NR_047009	100874155	Hs.672679	NR_047009		LINC00392	-	long intergenic non-protein coding RNA 392	ncRNA	-0.188378	1.35203	0.9997	3.61429	3.69044	3.81041	3.7978	5.55e-06	1.97e-05
chr7-1875	chr7	67161818	67161998	+	11.5	0.727	intron (NR_134540, intron 12 of 14)	intron (NR_134540, intron 12 of 14)	-47511	NR_039794	100616331		NR_039794	ENSG00000264494	MIR4650-2	-	microRNA 4650-2	ncRNA	1.25106	0.978342	-0.12903	3.9399	3.15211	3.80171	3.79763	6.77e-06	2.33e-05
chr4-980	chr4	102627978	102628158	+	9.16	0.667	Intergenic	Intergenic	-125582	NR_136202	105377621	Hs.15833	NR_136202		LOC105377621	-	uncharacterized LOC105377621	ncRNA	0.840139	0.925155	-0.209621	3.54653	3.37611	3.11451	3.79647	4.22e-05	0.000106485
chr13-390	chr13	79561045	79561225	+	15.5	0.687	Intergenic	L1PA12|LINE|L1	-5592	NR_125772	103724388	Hs.434862	NR_125772	ENSG00000227676	LINC01068	-	long intergenic non-protein coding RNA 1068	ncRNA	1.34704	1.08904	1.09955	4.05381	4.34842	4.34016	3.79597	8.01e-08	5.22e-07
chr18-1099	chr18	40810571	40810751	+	9.39	0.706	Intergenic	Intergenic	710016	NR_002838	641516	Hs.116612	NR_002838	ENSG00000267313	KC6	-	keratoconus gene 6	ncRNA	-0.296987	0.434805	1.29547	3.33379	3.0762	3.5211	3.79368	4.45e-05	0.000111267
chr7-2909	chr7	41097678	41097858	+	6.81	0.714	Intergenic	Intergenic	-3836	NR_110832	101928773	Hs.382363	NR_110832	ENSG00000224017	LINC01449	-	long intergenic non-protein coding RNA 1449	ncRNA	0.269746	-0.345102	0.837007	2.94937	2.0998	3.11995	3.79286	0.000508497	0.000845726
chr17-1392	chr17	78300122	78300302	+	10.6	0.727	Intergenic	AluSq2|SINE|Alu	-21720	NR_073178	100996291	Hs.744493	NR_073178	ENSG00000204277	LINC01993	-	long intergenic non-protein coding RNA 1993	ncRNA	0.916917	1.00383	0.547955	3.95829	3.70069	3.47243	3.79258	5.34e-06	1.91e-05
chr8-86	chr8	133890871	133891051	+	45.1	0.62	intron (NR_125424, intron 1 of 3)	MSTB|LTR|ERVL-MaLR	4465	NR_125424	101927822	Hs.129114	NR_125424	ENSG00000253593	LOC101927822	-	uncharacterized LOC101927822	ncRNA	1.49302	2.6354	2.64814	5.81814	5.92353	5.78643	3.79253	7.48e-20	7.52e-18
chr5-1516	chr5	13359418	13359598	+	8.92	0.657	Intergenic	Intergenic	-326622	NR_147005	105374658		NR_147005		LINC02220	-	long intergenic non-protein coding RNA 2220	ncRNA	0.369547	0.925651	0.456149	3.54053	2.72598	3.52348	3.79197	4.35e-05	0.000109287
chr6-2004	chr6	44049315	44049495	+	8.92	0.769	intron (NR_125864, intron 1 of 4)	MIR|SINE|MIR	25247	NR_125864	101929705	Hs.670378	NR_125864	ENSG00000237686	LOC101929705	-	uncharacterized LOC101929705	ncRNA	1.46999	-0.270758	-0.263201	3.31678	3.34731	3.24417	3.79006	5.95e-05	0.000141843
chr1-1735	chr1	76640236	76640416	+	11.5	0.679	Intergenic	Intergenic	138941	NR_149059	110806286		NR_149059	ENSG00000237552	LINC02567	-	long intergenic non-protein coding RNA 2567	ncRNA	1.25399	0.981764	-0.123646	3.60557	3.44065	3.9012	3.78943	6.79e-06	2.33e-05
chr1-2718	chr1	95547160	95547340	+	7.51	0.673	Intergenic	Intergenic	37134	NR_110622	100996635	Hs.639548	NR_110621	ENSG00000228971	LINC02607	-	long intergenic non-protein coding RNA 2607	ncRNA	-0.359169	-0.294202	1.56366	3.85853	3.34285	2.49232	3.78937	0.0051998	0.00595388
chr3-443	chr3	134320845	134321025	+	23.7	0.663	non-coding (NR_146711, exon 2 of 2)	non-coding (NR_146711, exon 2 of 2)	7359	NR_146711	105374119		NR_146711	ENSG00000240006	LINC02004	-	long intergenic non-protein coding RNA 2004	ncRNA	1.68249	1.49939	1.51074	4.64015	4.71626	5.02655	3.78857	1.12e-10	1.64e-09
chr17-2374	chr17	36850898	36851078	+	6.81	0.58	Intergenic	MIR3|SINE|MIR	85673	NR_135668	102723471	Hs.567930	NR_135668	ENSG00000277268	LHX1-DT	-	LHX1 divergent transcript	ncRNA	-0.383859	0.846075	0.368988	2.98248	2.95503	2.64153	3.78813	0.000416811	0.00071559
chrX-163	chrX	113400188	113400368	+	17.1	0.707	intron (NR_110399, intron 3 of 3)	MER21C|LTR|ERVL	357551	NR_110399	101928437	Hs.640112	NR_110399		LOC101928437	-	uncharacterized LOC101928437	ncRNA	0.578378	1.74529	1.46976	4.36098	4.78335	4.29576	3.7878	1.05e-08	9.07e-08
chr18-1497	chr18	41396901	41397081	+	6.57	0.673	Intergenic	Tigger3c|DNA|TcMar-Tigger	123686	NR_002838	641516	Hs.116612	NR_002838	ENSG00000267313	KC6	-	keratoconus gene 6	ncRNA	-0.403177	0.828434	0.351134	2.95059	2.1011	3.1211	3.78556	0.000512318	0.000851055
chr18-625	chr18	73683750	73683930	+	14.1	0.622	Intergenic	MLT1H|LTR|ERVL-MaLR	358899	NR_038340	100505817	Hs.197042	NR_038340	ENSG00000261780	LINC02582	-	long intergenic non-protein coding RNA 2582	ncRNA	0.503608	1.04343	1.41113	4.27407	3.51071	4.04907	3.78473	8.55e-07	4.06e-06
chr12-2589	chr12	87157876	87158056	+	6.34	0.694	Intergenic	Intergenic	-172773	NR_135020	105369879	Hs.552351	NR_135020		LOC105369879	-	uncharacterized LOC105369879	ncRNA	0.298274	0.371307	0.379836	3.21439	2.59853	2.64078	3.7832	0.000433386	0.000738232
chr11-2057	chr11	29312958	29313138	+	6.34	0.6	Intergenic	MLT1J2|LTR|ERVL-MaLR	-281365	NR_149107	105376606	Hs.577275	NR_149106	ENSG00000255117	LINC02546	-	long intergenic non-protein coding RNA 2546	ncRNA	0.298274	0.371307	0.379836	3.21439	2.59853	2.64078	3.7832	0.000433386	0.000738232
chr18-1098	chr18	44839313	44839493	+	9.16	0.75	intron (NM_001130110, intron 2 of 3)	intron (NM_001130110, intron 2 of 3)	130763	NR_036203	100422829		NR_036203	ENSG00000265957	MIR4319	-	microRNA 4319	ncRNA	-0.305722	0.428229	1.2917	2.8157	3.81908	3.26022	3.78319	5e-05	0.00012272
chrX-196	chrX	108945957	108946137	+	14.8	0.737	Intergenic	L1M1|LINE|L1	209507	NR_110652	101928358	Hs.722300	NR_110652	ENSG00000237863	LOC101928358	-	uncharacterized LOC101928358	ncRNA	1.34286	1.08419	1.09471	4.05484	4.74578	3.90374	3.78093	1.15e-07	7.13e-07
chr10-1363	chr10	9786647	9786827	+	7.28	0.698	Intergenic	Intergenic	-271985	NR_120636	101928298	Hs.385576	NR_120636	ENSG00000224788	LINC02670	-	long intergenic non-protein coding RNA 2670	ncRNA	0.242158	0.31314	0.321431	1.84167	2.05786	3.5549	3.78008	0.000731751	0.00114417
chrX-425	chrX	130829585	130829765	+	10.8	0.662	intron (NM_006375, intron 2 of 14)	MIR|SINE|MIR	27039	NR_135655	105373338	Hs.642023	NR_135655		LOC105373338	-	uncharacterized LOC105373338	ncRNA	0.905181	0.992078	0.533674	4.22438	3.69397	3.00732	3.77996	7.76e-06	2.62e-05
chr6-735	chr6	11921128	11921308	+	13.9	0.631	Intergenic	Intergenic	80026	NR_125853	101928253	Hs.128163	NR_125853		LOC101928253	-	uncharacterized LOC101928253	ncRNA	1.30848	1.04425	0.595967	3.66791	3.95314	4.21554	3.77985	9.07e-07	4.25e-06
chr5-652	chr5	33118850	33119030	+	16.4	0.632	Intergenic	MLT2B4|LTR|ERVL	-110795	NR_147008	105374716	Hs.582475	NR_147008	ENSG00000251443	LINC02160	-	long intergenic non-protein coding RNA 2160	ncRNA	1.34268	1.08393	1.09441	4.4366	3.79724	4.33413	3.77949	1.12e-07	6.99e-07
chr1-673	chr1	73026222	73026402	+	17.8	0.702	Intergenic	Intergenic	-279858	NR_110677	101927295	Hs.436589	NR_110676	ENSG00000233973	LINC01360	-	long intergenic non-protein coding RNA 1360	ncRNA	1.36915	1.11527	1.47551	4.69073	4.38614	4.29492	3.77909	1.09e-08	9.34e-08
chr3-2238	chr3	113098278	113098458	+	11.7	0.655	Intergenic	Intergenic	69363	NR_110823	101929717	Hs.638426	NR_110823	ENSG00000243795	LINC02044	-	long intergenic non-protein coding RNA 2044	ncRNA	0.435422	0.984115	0.994232	4.08393	2.80452	3.80335	3.77906	7.39e-06	2.51e-05
chr3-1260	chr3	140467087	140467267	+	16.2	0.669	intron (NM_022131, intron 8 of 16)	intron (NM_022131, intron 8 of 16)	41612	NR_108084	101927808	Hs.581236	NR_108084	ENSG00000250433	CLSTN2-AS1	-	CLSTN2 antisense RNA 1	ncRNA	0.544896	1.72071	1.08986	4.31764	4.0006	4.33388	3.77802	1.13e-07	7.04e-07
chr5-354	chr5	172315286	172315466	+	22.8	0.592	Intergenic	MER41A|LTR|ERV1	29779	NR_130933	100288254	Hs.531911	NM_001007542		LOC100288254	-	uncharacterized LOC100288254	ncRNA	1.40006	1.78059	1.50874	4.53338	5.32872	4.56533	3.77775	1.66e-10	2.33e-09
chr3-1954	chr3	182609615	182609795	+	11.3	0.611	Intergenic	Intergenic	-102581	NR_134941	105374244	Hs.130176	NR_134941	ENSG00000244247	LINC01995	-	long intergenic non-protein coding RNA 1995	ncRNA	1.5223	0.478127	-0.167782	3.92218	2.7736	3.88482	3.77748	1.09e-05	3.45e-05
chr8-329	chr8	116574963	116575143	+	24.9	0.695	Intergenic	MLT1I|LTR|ERVL-MaLR	-77047	NR_136278	105375713		NR_136278		LOC105375713	-	uncharacterized LOC105375713	ncRNA	2.13398	1.51087	1.18019	4.94524	5.07058	4.88564	3.77681	1.64e-11	3.01e-10
chr5-2704	chr5	57837702	57837882	+	6.57	0.681	Intergenic	Intergenic	61370	NR_109900	101928539	Hs.639385	NR_109900	ENSG00000249584	LINC02225	-	long intergenic non-protein coding RNA 2225	ncRNA	-0.392138	0.83898	0.361588	3.20506	2.58529	2.63119	3.77581	0.000472688	0.00079472
chr9-1033	chr9	124665473	124665653	+	11.3	0.66	intron (NR_038975, intron 1 of 1)	intron (NR_038975, intron 1 of 1)	7127	NR_038975	100379345	Hs.660412	NR_038975	ENSG00000224020	MIR181A2HG	-	MIR181A2 host gene	ncRNA	0.909399	0.529458	1.00634	3.18192	4.08109	3.7069	3.77577	6.59e-06	2.27e-05
chr6-368	chr6	164109277	164109457	+	20.4	0.646	Intergenic	Intergenic	-437883	NR_134620	102724152	Hs.738183	NR_134620		LOC102724152	-	uncharacterized LOC102724152	ncRNA	1.0353	1.12752	2.01324	4.89974	4.25002	4.66849	3.77545	1.62e-09	1.74e-08
chr12-2051	chr12	67811994	67812174	+	8.69	0.65	Intergenic	Tigger3b|DNA|TcMar-Tigger	-82609	NR_110063	101927901	Hs.369609	NR_110063	ENSG00000255970	LINC02421	-	long intergenic non-protein coding RNA 2421	ncRNA	-0.284931	0.923907	0.933842	3.10561	3.61689	3.2656	3.77402	4.62e-05	0.000114898
chr18-170	chr18	10230167	10230347	+	29.6	0.693	Intergenic	MLT1G1|LTR|ERVL-MaLR	184113	NR_110775	101927350	Hs.572523	NR_110775	ENSG00000260913	LINC01254	-	long intergenic non-protein coding RNA 1254	ncRNA	1.71935	2.0568	1.83253	5.48216	4.88675	5.21052	3.77385	2.48e-13	7.48e-12
chr1-3007	chr1	222582172	222582352	+	7.51	0.692	intron (NM_139352, intron 2 of 10)	L2a|LINE|L2	-7658	NR_110613	100506161	Hs.553851	NR_110613	ENSG00000225265	TAF1A-AS1	-	TAF1A antisense RNA 1	ncRNA	0.740436	-0.352713	0.343065	2.65227	2.08211	3.23529	3.77354	0.000635745	0.0010189
chr1-2594	chr1	8212041	8212221	+	8.45	0.618	intron (NR_125998, intron 2 of 3)	CpG	3459	NR_125998	102724539	Hs.516816	NR_125998	ENSG00000227634	LINC01714	-	long intergenic non-protein coding RNA 1714	ncRNA	0.381416	0.935952	0.468307	3.34742	3.38086	3.27006	3.77077	4.4e-05	0.000110363
chr1-3495	chr1	60942346	60942526	+	6.81	0.725	intron (NR_110617, intron 5 of 6)	intron (NR_110617, intron 5 of 6)	28340	NR_110618	100996570	Hs.46616	NR_110617	ENSG00000237928	NFIA-AS2	-	NFIA antisense RNA 2	ncRNA	0.285206	-0.325539	0.851871	2.69009	2.94147	2.821	3.76867	0.00048901	0.000817846
chr3-2130	chr3	134328233	134328413	+	11.3	0.679	Intergenic	Intergenic	14747	NR_146711	105374119		NR_146711	ENSG00000240006	LINC02004	-	long intergenic non-protein coding RNA 2004	ncRNA	0.895906	0.982316	0.52239	3.93835	2.801	3.89862	3.76842	8.12e-06	2.72e-05
chr8-94	chr8	101012680	101012860	+	49.1	0.741	Intergenic	Tigger3a|DNA|TcMar-Tigger	-39284	NR_033962	441374	Hs.652045	NR_033962	ENSG00000248599	FLJ42969	-	uncharacterized LOC441374	ncRNA	2.20078	2.308	2.80117	6.14844	6.15693	5.63025	3.76808	1.85e-21	2.49e-19
chr15-691	chr15	87208008	87208188	+	11	0.711	Intergenic	Intergenic	-219672	NR_135683	102724452	Hs.128062	NR_135683	ENSG00000259620	LOC102724452	-	uncharacterized LOC102724452	ncRNA	0.895945	0.513148	0.992458	3.93839	2.80105	3.89866	3.76786	8.13e-06	2.72e-05
chr5-65	chr5	10016606	10016786	+	41.8	0.651	Intergenic	L1PA6|LINE|L1	-112872	NR_027112	285692	Hs.651487	NR_027112	ENSG00000249781	LINC02112	-	long intergenic non-protein coding RNA 2112	ncRNA	2.52006	2.46829	1.59376	5.94971	5.14798	5.83619	3.76496	9.95e-18	6.9e-16
chr8-1025	chr8	97519575	97519755	+	12.9	0.6	Intergenic	Charlie15a|DNA|hAT-Charlie	-73168	NR_125390	101927066	Hs.732112	NR_125390		LOC101927066	-	uncharacterized LOC101927066	ncRNA	1.30326	1.03813	0.58847	4.50027	3.74657	3.50996	3.76392	1.29e-06	5.74e-06
chr8-717	chr8	56682179	56682359	+	15.5	0.729	Intergenic	Intergenic	-122446	NR_038236	100507632	Hs.583755	NR_038236	ENSG00000246430	LINC00968	-	long intergenic non-protein coding RNA 968	ncRNA	1.83869	1.04422	-0.0263445	4.01944	3.52551	4.64403	3.76359	3.55e-07	1.89e-06
chr11-975	chr11	112334448	112334628	+	11	0.646	intron (NR_126004, intron 2 of 3)	intron (NR_126004, intron 2 of 3)	63789	NR_126004	283140	Hs.651827	NR_126004	ENSG00000250303	LINC02762	-	long intergenic non-protein coding RNA 2762	ncRNA	0.4473	0.993893	1.00401	3.40964	3.44773	3.9968	3.76328	7.22e-06	2.46e-05
chr18-17	chr18	70384391	70384571	+	55.4	0.626	non-coding (NR_110764, exon 1 of 3)	non-coding (NR_110764, exon 1 of 3)	110	NR_110764	101060542	Hs.586967	NR_110764	ENSG00000266278	LINC01910	-	long intergenic non-protein coding RNA 1910	ncRNA	2.54632	3.0505	2.33488	6.08072	6.49434	6.12284	3.7626	4.2e-26	1.13e-23
chr3-4566	chr3	125107462	125107642	+	6.1	0.65	exon (NM_024628, exon 10 of 14)	exon (NM_024628, exon 10 of 14)	44000	NR_049815	100847039		NR_049815	ENSG00000264986	MIR5092	-	microRNA 5092	ncRNA	0.229304	0.798454	-0.391436	1.86387	3.66606	2.38835	3.76079	0.000616828	0.000993274
chr13-496	chr13	27054311	27054491	+	13.4	0.6	Intergenic	L2b|LINE|L2	-71132	NR_046547	100874070	Hs.524923	NR_046547		USP12-AS1	-	USP12 antisense RNA 1	ncRNA	-0.15036	0.551569	1.92541	4.26077	3.73105	3.84548	3.76052	1.52e-06	6.58e-06
chr1-3507	chr1	83151299	83151479	+	6.57	0.811	intron (NR_147074, intron 9 of 10)	intron (NR_147074, intron 9 of 10)	-165181	NR_110633	101927498		NR_110632	ENSG00000236268	LINC01361	-	long intergenic non-protein coding RNA 1361	ncRNA	0.72451	0.316241	-0.369069	1.84526	2.52673	3.34308	3.75842	0.000768699	0.00119008
chr7-1066	chr7	130999124	130999304	+	15.7	0.701	intron (NR_109855, intron 2 of 4)	intron (NR_109855, intron 2 of 4)	85750	NR_109780	100506860	Hs.635013	NR_109780		LINC00513	-	long intergenic non-protein coding RNA 513	ncRNA	0.98533	1.42888	1.08551	4.82948	3.79326	3.78804	3.75652	2.09e-07	1.2e-06
chr7-2347	chr7	36658691	36658871	+	8.45	0.667	intron (NM_001177507, intron 3 of 19)	MER81|DNA|hAT-Blackjack	-58661	NR_046764	100874264	Hs.690994	NR_046764	ENSG00000230539	AOAH-IT1	-	AOAH intronic transcript 1	ncRNA	0.840945	0.446916	0.455997	3.72324	3.37501	2.74913	3.75631	5.6e-05	0.000134813
chr10-1171	chr10	104937584	104937764	+	7.75	0.679	intron (NM_014978, intron 3 of 26)	intron (NM_014978, intron 3 of 26)	-271458	NR_104028	100505890	Hs.348526	NR_104028	ENSG00000226387	SORCS3-AS1	-	SORCS3 antisense RNA 1	ncRNA	0.840945	0.446916	0.455997	3.72324	3.37501	2.74913	3.75631	5.6e-05	0.000134813
chr6-854	chr6	23174961	23175141	+	13.4	0.588	Intergenic	Intergenic	-457127	NR_134613	105374972	Hs.484889	NR_134613		LOC105374972	-	uncharacterized LOC105374972	ncRNA	0.962253	1.05049	1.06081	3.67217	4.13725	4.05099	3.7562	9.67e-07	4.49e-06
chr19-418	chr19	23550209	23550389	+	15.5	0.577	Intergenic	HERVH-int|LTR|ERV1	-134225	NR_126448	104472717	Hs.162105	NR_126448	ENSG00000269416	LINC01224	-	long intergenic non-protein coding RNA 1224	ncRNA	0.534074	1.42471	1.43567	4.73606	3.55028	4.08246	3.75578	2.03e-07	1.17e-06
chr17-934	chr17	2926107	2926287	+	14.3	0.693	intron (NM_001330058, intron 3 of 24)	intron (NM_001330058, intron 3 of 24)	39698	NR_110818	101927911	Hs.626373	NR_110818	ENSG00000262884	LOC101927911	-	uncharacterized LOC101927911	ncRNA	0.951605	0.580939	1.40746	3.66192	3.7415	4.28676	3.75432	1.23e-06	5.51e-06
chr2-990	chr2	207258676	207258856	+	12.2	0.609	Intergenic	Intergenic	-1679	NR_146973	105373852	Hs.516721	NR_146973		LINC01802	-	long intergenic non-protein coding RNA 1802	ncRNA	-0.174852	1.36269	1.3735	2.58564	4.5497	4.11786	3.75364	2.6e-06	1.05e-05
chr18-1177	chr18	56315450	56315630	+	8.45	0.677	Intergenic	Intergenic	-124278	NR_148972	642484		NR_148972	ENSG00000206129	LOC642484	-	uncharacterized LOC642484	ncRNA	1.18911	-0.241401	0.436046	3.32276	3.06456	3.38586	3.75334	6.22e-05	0.000147171
chr9-1216	chr9	106682590	106682770	+	10.1	0.644	Intergenic	MER41B|LTR|ERV1	66622	NR_104145	100996590	Hs.147110	NR_104145	ENSG00000234323	LINC01505	-	long intergenic non-protein coding RNA 1505	ncRNA	0.912871	0.999668	0.543025	3.79649	3.90216	3.33157	3.75278	7.41e-06	2.51e-05
chr7-429	chr7	79553879	79554059	+	27	0.761	Intergenic	MER44B|DNA|TcMar-Tigger	100009	NR_038344	100505881	Hs.31474	NR_038343	ENSG00000234456	MAGI2-AS3	-	MAGI2 antisense RNA 3	ncRNA	2.31793	1.51561	1.18584	5.26341	4.46516	5.23476	3.75258	7.44e-12	1.51e-10
chr18-210	chr18	45412625	45412805	+	26.1	0.708	intron (NM_001371319, intron 4 of 23)	intron (NM_001371319, intron 4 of 23)	94321	NR_110899	101927980	Hs.591058	NR_110899		SLC14A2-AS1	-	SLC14A2 antisense RNA 1	ncRNA	1.70687	1.80785	1.81966	5.40803	5.27624	4.52116	3.75118	5.52e-12	1.16e-10
chr10-243	chr10	4344557	4344737	+	16.7	0.714	Intergenic	Intergenic	-39599	NR_108055	100507059	Hs.158438	NR_108054	ENSG00000224382	LINC00703	-	long intergenic non-protein coding RNA 703	ncRNA	1.0199	1.11084	1.75792	4.58171	4.21871	4.43969	3.75101	1.71e-08	1.37e-07
chr17-1125	chr17	60082674	60082854	+	13.1	0.688	TTS (NR_030732)	TTS (NR_030732)	3455	NR_135648	105371849	Hs.621935	NR_135648	ENSG00000267416	LOC105371849	-	uncharacterized LOC105371849	ncRNA	0.499783	1.3969	1.05014	3.6622	3.74179	4.287	3.7506	1.25e-06	5.58e-06
chr10-60	chr10	62426176	62426356	+	32.2	0.674	intron (NM_199451, intron 3 of 7)	L2|LINE|L2	-51139	NR_104162	283045		NR_104162		LOC283045	-	uncharacterized LOC283045	ncRNA	2.50435	1.55508	1.84324	5.44162	5.94369	4.81277	3.74988	3.15e-14	1.16e-12
chr2-3309	chr2	215843628	215843808	+	5.87	0.725	promoter-TSS (NR_037195)	promoter-TSS (NR_037195)	-182	NR_037195	646324	Hs.655713	NR_037195	ENSG00000235770	LINC00607	-	long intergenic non-protein coding RNA 607	ncRNA	-0.386584	0.356063	0.849257	2.96073	2.57693	2.81326	3.74797	0.000549268	0.000902089
chr1-1537	chr1	78340199	78340379	+	11.3	0.671	intron (NR_027310, intron 3 of 5)	intron (NR_027310, intron 3 of 5)	110690	NR_027310	149047	Hs.352665	NM_144700	ENSG00000237413	MGC27382	-	uncharacterized MGC27382	ncRNA	1.53236	0.494032	-0.147236	3.59288	3.42633	3.79187	3.74712	1.07e-05	3.41e-05
chr3-724	chr3	134327689	134327869	+	18.5	0.657	Intergenic	Intergenic	14203	NR_146711	105374119		NR_146711	ENSG00000240006	LINC02004	-	long intergenic non-protein coding RNA 2004	ncRNA	0.566273	1.44915	1.74765	4.07063	4.02657	4.85801	3.74698	3.43e-08	2.5e-07
chr1-3433	chr1	15337769	15337949	+	6.1	0.744	intron (NR_148918, intron 1 of 1)	MIRc|SINE|MIR	6024	NR_148919	101927417	Hs.715313	NR_148918	ENSG00000233485	LOC101927417	-	uncharacterized LOC101927417	ncRNA	-0.463793	-0.405083	1.17419	1.84484	3.18842	2.95459	3.74514	0.00072056	0.00112983
chr3-2157	chr3	125110719	125110899	+	11.5	0.577	intron (NM_001195483, intron 7 of 12)	intron (NM_001195483, intron 7 of 12)	40743	NR_049815	100847039		NR_049815	ENSG00000264986	MIR5092	-	microRNA 5092	ncRNA	0.909756	0.9963	0.539229	3.4114	3.68912	3.80794	3.745	7.76e-06	2.62e-05
chr19-1546	chr19	41936348	41936528	+	6.1	0.604	Intergenic	Intergenic	7618	NR_135626	100505585		NR_135626	ENSG00000076928	LOC100505585	-	uncharacterized LOC100505585	ncRNA	0.295509	0.367707	0.37614	2.34326	2.93542	2.98143	3.74271	0.000560594	0.000917852
chr14-677	chr14	68520986	68521166	+	12	0.615	intron (NM_001321818, intron 10 of 10)	intron (NM_001321818, intron 10 of 10)	107711	NR_135816	100996664		NR_135816		LOC100996664	-	uncharacterized LOC100996664	ncRNA	0.945203	0.57329	1.40266	4.49873	3.94995	3.21832	3.7412	1.8e-06	7.61e-06
chr4-335	chr4	14841932	14842112	+	16.7	0.706	intron (NR_126435, intron 2 of 6)	MSTD-int|LTR|ERVL-MaLR	46147	NR_126435	201853	Hs.551051	NR_126435	ENSG00000248360	LINC00504	-	long intergenic non-protein coding RNA 504	ncRNA	1.64699	1.10849	1.11913	4.6849	4.52418	4.02747	3.7386	2.34e-08	1.8e-07
chr19-1464	chr19	35405438	35405618	+	6.1	0.569	promoter-TSS (NR_040046)	promoter-TSS (NR_040046)	-79	NR_040046	100128682	Hs.570008	NR_040046	ENSG00000205786	LINC01531	-	long intergenic non-protein coding RNA 1531	ncRNA	0.754818	0.351691	-0.324477	2.66547	2.55995	2.96346	3.73831	0.000655983	0.00104479
chr6-2593	chr6	94389321	94389501	+	6.34	0.644	Intergenic	Intergenic	671108	NR_152795	643432	Hs.509936	NR_015362		TSG1	-	tumor suppressor TSG1	ncRNA	0.754906	-0.331173	0.360147	2.66563	2.56012	2.96362	3.73738	0.000656527	0.00104558
chr1-3050	chr1	101314284	101314464	+	6.34	0.85	Intergenic	Intergenic	-9463	NR_126402	104355286	Hs.568671	NR_126402	ENSG00000231671	LINC01307	-	long intergenic non-protein coding RNA 1307	ncRNA	0.659541	0.242355	-0.459966	1.76018	1.31341	3.58504	3.73404	0.00140509	0.00195416
chr18-221	chr18	35934139	35934319	+	24.7	0.667	promoter-TSS (NR_037497)	promoter-TSS (NR_037497)	-87	NR_037497	100500864		NR_037497	ENSG00000265641	MIR3929	-	microRNA 3929	ncRNA	1.42316	1.1815	2.43952	5.04037	5.08192	5.05254	3.73391	4.94e-12	1.06e-10
chr1-3864	chr1	164999224	164999404	+	6.34	0.744	Intergenic	Intergenic	-224673	NR_038072	100505795	Hs.661039	NR_038072	ENSG00000233693	LOC100505795	-	uncharacterized LOC100505795	ncRNA	0.255576	-0.363697	0.826586	3.38557	2.56029	2.12591	3.73206	0.000680745	0.00107785
chr3-763	chr3	180250293	180250473	+	17.8	0.757	Intergenic	L2c|LINE|L2	-163790	NR_132416	100505609	Hs.518427	NR_132416	ENSG00000241696	LINC02053	-	long intergenic non-protein coding RNA 2053	ncRNA	1.0185	1.74496	1.11984	4.34882	4.21397	4.5715	3.73103	2.38e-08	1.83e-07
chr1-1249	chr1	235011955	235012135	+	12.2	0.653	Intergenic	Intergenic	-48046	NR_125945	101927851	Hs.520684	NR_125945	ENSG00000238005	LOC101927851	-	uncharacterized LOC101927851	ncRNA	0.957222	1.04557	1.0559	3.84841	4.44184	3.51422	3.73096	1.41e-06	6.17e-06
chr17-540	chr17	57607818	57607998	+	19.5	0.674	intron (NR_110807, intron 1 of 2)	MSTB|LTR|ERVL-MaLR	504	NR_110807	101927539	Hs.680439	NR_110807	ENSG00000263499	LOC101927539	-	uncharacterized LOC101927539	ncRNA	1.88859	0.0735383	1.75888	4.60032	4.54177	4.59391	3.73056	3.85e-09	3.76e-08
chr9-611	chr9	90025936	90026116	+	17.4	0.725	non-coding (NR_038882, exon 3 of 4)	non-coding (NR_038882, exon 3 of 4)	-2491	NR_036253	100422963		NR_036253	ENSG00000263967	MIR4290	-	microRNA 4290	ncRNA	1.01482	1.10574	1.75406	3.92209	4.77241	4.43801	3.7305	2.66e-08	2.01e-07
chr10-1622	chr10	3851687	3851867	+	6.57	0.6	Intergenic	Intergenic	17827	NR_134490	105376365	Hs.460114	NR_134490	ENSG00000230573	LINC02639	-	long intergenic non-protein coding RNA 2639	ncRNA	0.30025	0.372025	0.38041	2.67993	2.57634	2.97483	3.7297	0.000607366	0.00098086
chr15-439	chr15	76197793	76197973	+	15.3	0.681	intron (NM_152335, intron 9 of 10)	intron (NM_152335, intron 9 of 10)	-16397	NR_120360	101929439	Hs.631721	NR_120360	ENSG00000259422	LOC101929439	-	uncharacterized LOC101929439	ncRNA	1.33811	1.43173	0.637121	4.43115	3.99589	4.08364	3.72936	1.94e-07	1.13e-06
chr10-716	chr10	3898906	3899086	+	10.3	0.659	Intergenic	Intergenic	65046	NR_134490	105376365	Hs.460114	NR_134490	ENSG00000230573	LINC02639	-	long intergenic non-protein coding RNA 2639	ncRNA	0.902875	0.521656	0.999318	3.78268	3.15636	3.80162	3.72897	9.35e-06	3.05e-05
chr1-1797	chr1	196466788	196466968	+	10.8	0.729	intron (NM_001287820, intron 7 of 26)	intron (NM_001287820, intron 7 of 26)	115603	NR_039888	100616363		NR_039888	ENSG00000265986	MIR4735	-	microRNA 4735	ncRNA	0.903042	0.989427	0.53114	3.17096	3.68231	3.90079	3.72861	9.57e-06	3.11e-05
chr1-1174	chr1	154422147	154422327	+	14.6	0.691	intron (NM_001206866, intron 1 of 6)	AluSp|SINE|Alu	-15673	NR_147855	101928101	Hs.617089	NR_147855	ENSG00000228013	IL6R-AS1	-	IL6R antisense RNA 1	ncRNA	1.61348	0.611535	1.07601	4.64128	4.33348	3.40446	3.72735	3.53e-07	1.88e-06
chr14-127	chr14	36982337	36982517	+	41.8	0.652	intron (NM_001171170, intron 1 of 10)	intron (NM_001171170, intron 1 of 10)	-30036	NR_039725	100616280		NR_039725	ENSG00000266327	MIR4503	-	microRNA 4503	ncRNA	2.1862	2.09032	2.48357	5.85386	5.14782	5.83493	3.72675	2.08e-17	1.39e-15
chr8-1924	chr8	93319918	93320098	+	8.69	0.716	Intergenic	Tigger3a|DNA|TcMar-Tigger	-153158	NR_161372	389676	Hs.386711	NR_161372		C8orf87	-	chromosome 8 open reading frame 87	ncRNA	0.837987	0.443588	0.452629	3.71468	3.07786	2.93615	3.72672	6.62e-05	0.000154935
chr19-1518	chr19	46211266	46211446	+	6.34	0.659	intron (NR_027003, intron 1 of 5)	intron (NR_027003, intron 1 of 5)	1114	NR_027003	93429	Hs.569940	NR_027003	ENSG00000268460	LOC93429	-	uncharacterized LOC93429	ncRNA	0.753358	0.348261	-0.330377	2.95617	2.9278	2.39758	3.7257	0.000650088	0.00103716
chr13-619	chr13	37446622	37446802	+	11.3	0.649	Intergenic	Intergenic	38072	NR_125762	103695431	Hs.550637	NR_125762	ENSG00000230390	LINC01048	-	long intergenic non-protein coding RNA 1048	ncRNA	0.434804	1.34592	0.523603	3.16665	3.67839	3.89807	3.7235	1.04e-05	3.34e-05
chr17-311	chr17	62819953	62820133	+	25.8	0.702	intron (NR_135634, intron 1 of 1)	intron (NR_135634, intron 1 of 1)	11541	NR_135634	101927877	Hs.434615	NR_135634	ENSG00000265000	MARCH10-DT	-	MARCH10 divergent transcript	ncRNA	1.08378	1.79932	2.25598	4.43752	5.51102	5.05216	3.7218	1.2e-11	2.29e-10
chrX-370	chrX	114152262	114152442	+	12	0.758	Intergenic	Intergenic	-214134	NR_131204	105463123	Hs.550218	NR_131204		XACT	-	X active specific transcript	ncRNA	0.88632	1.33649	-0.137664	3.39235	3.4289	3.89134	3.72075	1.16e-05	3.64e-05
chr9-516	chr9	90301309	90301489	+	18.3	0.739	non-coding (NR_109795, exon 3 of 3)	non-coding (NR_109795, exon 3 of 3)	132090	NR_109795	101927873	Hs.598482	NR_109795	ENSG00000231107	LINC01508	-	long intergenic non-protein coding RNA 1508	ncRNA	1.38633	1.4824	1.49364	4.71568	4.688	4.39441	3.72043	2.59e-09	2.64e-08
chr4-1575	chr4	148749497	148749677	+	6.34	0.806	Intergenic	AluJb|SINE|Alu	192791	NR_134681	105377480	Hs.148699	NR_134681	ENSG00000249317	LOC105377480	-	uncharacterized LOC105377480	ncRNA	-0.458159	0.788203	0.305595	3.34297	1.39694	2.76544	3.71897	0.000864181	0.00131057
chr2-724	chr2	117856619	117856799	+	15.3	0.743	Intergenic	LTR40c|LTR|ERVL	22978	NR_158150	107985939		NR_158150		LOC107985939	-	uncharacterized LOC107985939	ncRNA	0.995788	1.08529	1.44843	4.1866	4.17894	4.17275	3.7188	1.83e-07	1.07e-06
chr4-1048	chr4	165580495	165580675	+	8.45	0.605	Intergenic	Intergenic	-104054	NR_121676	101928151	Hs.639858	NR_121676	ENSG00000249500	LINC01179	-	long intergenic non-protein coding RNA 1179	ncRNA	0.83295	0.438005	0.44698	3.32114	2.70896	3.50766	3.7182	7.3e-05	0.000168576
chr13-151	chr13	45361939	45362119	+	23.9	0.669	intron (NR_024458, intron 3 of 10)	L2a|LINE|L2	20684	NR_024458	100190939	Hs.375766	NR_024458		TPT1-AS1	-	TPT1 antisense RNA 1	ncRNA	2.12467	0.720871	1.79308	4.74662	4.58874	5.17246	3.71805	8.84e-11	1.33e-09
chr16-260	chr16	14364606	14364786	+	22.1	0.608	intron (NR_131191, intron 1 of 1)	intron (NR_131191, intron 1 of 1)	5570	NR_131191	105447648	Hs.554151	NR_131191	ENSG00000260009	LINC02130	-	long intergenic non-protein coding RNA 2130	ncRNA	2.11662	1.14219	1.15304	4.7304	4.57169	4.8588	3.71762	4.9e-10	6.11e-09
chr13-658	chr13	45352139	45352319	+	10.8	0.628	intron (NR_024458, intron 3 of 10)	intron (NR_024458, intron 3 of 10)	10884	NR_024458	100190939	Hs.375766	NR_024458		TPT1-AS1	-	TPT1 antisense RNA 1	ncRNA	1.26034	0.521489	0.530785	3.60736	3.68316	3.5828	3.7172	1e-05	3.23e-05
chr20-159	chr20	22001985	22002165	+	19	0.692	Intergenic	Intergenic	-52015	NR_038394	100270679	Hs.385748	NR_038394	ENSG00000234435	LINC01432	-	long intergenic non-protein coding RNA 1432	ncRNA	1.36753	1.11384	1.76161	5.3349	4.05931	3.94413	3.71704	1.2e-08	1.01e-07
chr14-43	chr14	31927462	31927642	+	78.6	0.63	Intergenic	L2a|LINE|L2	-17301	NR_146544	105370439		NR_146544	ENSG00000258474	LINC02313	-	long intergenic non-protein coding RNA 2313	ncRNA	3.26544	2.52501	3.48298	6.8636	6.91393	6.46291	3.71675	9.92e-38	8.93e-35
chr4-649	chr4	43458067	43458247	+	10.8	0.647	intron (NR_146993, intron 2 of 2)	LTR43B|LTR|ERV1	34386	NR_146993	105374436	Hs.170605	NR_146993	ENSG00000248143	LINC02383	-	long intergenic non-protein coding RNA 2383	ncRNA	0.435547	1.3462	0.524268	3.39991	3.4372	3.89675	3.71579	1.07e-05	3.42e-05
chr8-89	chr8	133769056	133769236	+	45.3	0.657	Intergenic	Intergenic	8206	NR_125422	101927798	Hs.615036	NR_125422	ENSG00000253165	LOC101927798	-	uncharacterized LOC101927798	ncRNA	2.19542	2.48	2.49262	6.1357	5.34987	5.84804	3.71573	2.52e-19	2.25e-17
chr11-2086	chr11	112694862	112695042	+	7.04	0.714	Intergenic	MLT1K|LTR|ERVL-MaLR	-139150	NR_104155	387810	Hs.512255	NR_104155	ENSG00000255484	LINC02764	-	long intergenic non-protein coding RNA 2764	ncRNA	0.288272	0.359501	0.367822	2.93907	2.09951	2.959	3.71573	0.000709002	0.00111424
chr11-2162	chr11	130873077	130873257	+	6.57	0.661	Intergenic	Intergenic	-2920	NR_125382	103611081	Hs.430300	NR_125382	ENSG00000255455	LOC103611081	-	uncharacterized LOC103611081	ncRNA	0.288272	0.359501	0.367822	2.93907	2.09951	2.959	3.71573	0.000709002	0.00111424
chr6-889	chr6	44452887	44453067	+	13.4	0.701	Intergenic	Tigger3c|DNA|TcMar-Tigger	17336	NR_039785	100616352		NR_039785	ENSG00000266619	MIR4642	-	microRNA 4642	ncRNA	0.953829	0.58366	1.40947	3.66395	4.12882	3.95184	3.71557	1.5e-06	6.51e-06
chr19-1405	chr19	58330616	58330796	+	6.34	0.786	intron (NM_181846, intron 1 of 2)	MIRb|SINE|MIR	-3458	NR_144444	105372480	Hs.659382	NR_144444		LOC105372480	-	uncharacterized LOC105372480	ncRNA	0.275253	0.346652	0.354992	1.87454	2.90764	3.10559	3.71428	0.000739739	0.0011538
chr10-1714	chr10	66162835	66163015	+	6.34	0.667	intron (NM_001127384, intron 13 of 17)	L1PB1|LINE|L1	591500	NR_120647	101928913	Hs.568857	NR_120647		LINC01515	-	long intergenic non-protein coding RNA 1515	ncRNA	0.746578	0.341074	-0.338745	3.17653	2.55792	2.38654	3.71335	0.000738546	0.00115262
chr5-604	chr5	33072377	33072557	+	15.7	0.735	Intergenic	L2c|LINE|L2	125024	NR_033832	340113	Hs.434404	NR_033832	ENSG00000248279	LINC02120	-	long intergenic non-protein coding RNA 2120	ncRNA	0.571325	1.45282	1.75096	4.67528	4.03002	4.3589	3.71254	3.43e-08	2.5e-07
chr6-1476	chr6	5542053	5542233	+	12.7	0.681	intron (NM_006567, intron 4 of 6)	MER41B|LTR|ERV1	-84068	NR_125847	101927972	Hs.668417	NR_125846	ENSG00000269985	LOC101927972	-	uncharacterized LOC101927972	ncRNA	0.940323	1.38728	0.576801	3.22348	4.56083	3.74344	3.71195	2.2e-06	9.05e-06
chr6-573	chr6	44058583	44058763	+	16.2	0.701	intron (NR_125864, intron 1 of 4)	intron (NR_125864, intron 1 of 4)	15979	NR_125864	101929705	Hs.670378	NR_125864	ENSG00000237686	LOC101929705	-	uncharacterized LOC101929705	ncRNA	0.565425	1.44905	1.74802	4.07768	4.98613	4.0233	3.70999	4.45e-08	3.13e-07
chr2-1591	chr2	107633791	107633971	+	10.3	0.706	Intergenic	LTR8B|LTR|ERV1	104462	NR_146968	105373537		NR_146968	ENSG00000224568	LINC01886	-	long intergenic non-protein coding RNA 1886	ncRNA	0.425873	0.976397	0.986522	2.88756	4.37389	3.31796	3.70913	1.4e-05	4.26e-05
chr10-449	chr10	83332776	83332956	+	15	0.776	Intergenic	MER44B|DNA|TcMar-Tigger	344223	NR_134317	105378397	Hs.147725	NR_134317		LINC02650	-	long intergenic non-protein coding RNA 2650	ncRNA	1.61925	1.07377	0.631344	4.17696	3.98882	4.24588	3.70889	2.6e-07	1.45e-06
chr2-2930	chr2	172450251	172450431	+	6.81	0.78	intron (NM_001365530, intron 1 of 25)	L2a|LINE|L2	15681	NR_157573	101929947	Hs.710861	NR_157573		ITGA6-AS1	-	ITGA6 antisense RNA 1	ncRNA	0.743985	-0.343963	0.34871	2.30294	2.5383	3.09115	3.70847	0.000842448	0.00128509
chr8-275	chr8	126433900	126434080	+	27.5	0.648	Intergenic	LTR8B|LTR|ERV1	108495	NR_125421	101927657	Hs.552133	NR_125421	ENSG00000244791	LOC101927657	-	uncharacterized LOC101927657	ncRNA	1.70599	1.8066	1.81837	5.03896	4.74546	5.19239	3.70682	7.26e-12	1.48e-10
chr2-549	chr2	131818664	131818844	+	18.8	0.685	Intergenic	Intergenic	-17093	NR_161366	408029	Hs.145567	NR_161366		C2orf27B	-	chromosome 2 open reading frame 27B	ncRNA	1.03147	1.99845	1.13428	4.9793	4.55031	4.14153	3.70656	5.41e-09	5.05e-08
chr8-81	chr8	136555923	136556103	+	49.5	0.685	intron (NR_147196, intron 2 of 5)	Tigger7|DNA|TcMar-Tigger	25215	NR_147196	107986980	Hs.549694	NR_147196	ENSG00000254101	LINC02055	-	long intergenic non-protein coding RNA 2055	ncRNA	2.9328	2.4898	2.12558	6.06712	5.81591	6.13563	3.70636	1.57e-22	2.47e-20
chr17-2238	chr17	13347583	13347763	+	6.57	0.762	Intergenic	LTR10F|LTR|ERV1	-40913	NR_146885	105371541		NR_146885	ENSG00000234634	LINC02093	-	long intergenic non-protein coding RNA 2093	ncRNA	-0.403719	0.822919	0.347929	2.92804	2.08231	2.94982	3.70615	0.000785531	0.0012118
chr1-1129	chr1	178653201	178653381	+	14.3	0.719	Intergenic	Intergenic	-24458	NR_039622	100616328		NR_039622	ENSG00000266417	MIR4424	-	microRNA 4424	ncRNA	0.539582	1.71679	1.08521	4.42998	4.17406	3.89097	3.7051	2.63e-07	1.46e-06
chr20-14	chr20	22379539	22379719	+	48.6	0.695	Intergenic	MLT1H|LTR|ERVL-MaLR	41014	NR_027089	284788	Hs.651993	NR_027089	ENSG00000204684	LOC284788	-	uncharacterized LOC284788	ncRNA	1.50635	2.78714	2.93157	6.01817	5.81032	6.02765	3.70346	2.17e-21	2.89e-19
chr8-2844	chr8	29828425	29828605	+	6.1	0.63	promoter-TSS (NR_125817)	promoter-TSS (NR_125817)	-11	NR_125817	101929470	Hs.204721	NR_125817	ENSG00000248964	LOC101929470	-	uncharacterized LOC101929470	ncRNA	0.289312	0.361357	0.369772	3.18889	2.57423	2.39959	3.70334	0.000688088	0.00108623
chr14-3328	chr14	82694887	82695067	+	6.34	0.7	intron (NR_146650, intron 5 of 5)	intron (NR_146650, intron 5 of 5)	52345	NR_146650	101928599		NR_146650	ENSG00000258743	LINC02301	-	long intergenic non-protein coding RNA 2301	ncRNA	0.289312	0.361357	0.369772	3.18889	2.57423	2.39959	3.70334	0.000688088	0.00108623
chr7-3484	chr7	22573081	22573261	+	5.4	0.609	non-coding (NR_038393, exon 4 of 4)	non-coding (NR_038393, exon 4 of 4)	9834	NR_038393	100506178	Hs.668122	NR_038393	ENSG00000232759	LOC100506178	-	uncharacterized LOC100506178	ncRNA	0.289312	0.361357	0.369772	3.18889	2.57423	2.39959	3.70334	0.000688088	0.00108623
chr18-447	chr18	64717116	64717296	+	17.6	0.776	Intergenic	AluJr|SINE|Alu	-457151	NR_033983	400654	Hs.434235	NR_033983	ENSG00000266952	LINC01538	-	long intergenic non-protein coding RNA 1538	ncRNA	0.57385	1.74139	1.46586	4.21907	4.64901	4.28434	3.70265	3.37e-08	2.46e-07
chr3-4407	chr3	21979846	21980026	+	6.1	0.7	TTS (NR_046876)	TTS (NR_046876)	22797	NR_046876	100874221	Hs.160616	NR_046876	ENSG00000223351	ZNF385D-AS2	-	ZNF385D antisense RNA 2	ncRNA	0.287264	0.359515	0.367954	2.33874	3.2186	2.62207	3.70159	0.000673908	0.00106816
chr11-451	chr11	134818629	134818809	+	17.1	0.752	Intergenic	Intergenic	82774	NR_147836	729305	Hs.148365	NR_147836	ENSG00000251226	LINC02714	-	long intergenic non-protein coding RNA 2714	ncRNA	1.35334	1.73476	0.658823	3.90799	4.20083	4.74263	3.70099	5.71e-08	3.9e-07
chr8-2875	chr8	79899936	79900116	+	6.1	0.64	Intergenic	Intergenic	-28289	NR_110954	101927040	Hs.350876	NR_110954	ENSG00000249328	LOC101927040	-	uncharacterized LOC101927040	ncRNA	0.252497	0.323029	0.331268	3.13893	1.41642	2.93023	3.6997	0.00090952	0.00136524
chr17-1493	chr17	9350073	9350253	+	10.1	0.735	intron (NM_004853, intron 7 of 7)	MER44D|DNA|TcMar-Tigger	-171045	NR_110828	101928266	Hs.639880	NR_110828	ENSG00000262966	LOC101928266	-	uncharacterized LOC101928266	ncRNA	0.438309	0.518043	1.35973	3.78575	3.89077	3.1698	3.69901	1.22e-05	3.79e-05
chr11-1815	chr11	130798354	130798534	+	7.28	0.725	Intergenic	Intergenic	63666	NR_125383	100507431	Hs.375101	NR_125383		LINC02551	-	long intergenic non-protein coding RNA 2551	ncRNA	0.3174	0.883093	0.403879	3.07744	4.14693	1.90306	3.69878	0.000122897	0.000260139
chr9-383	chr9	130539604	130539784	+	20.2	0.66	Intergenic	Intergenic	39800	NR_027440	100272217	Hs.601255	NR_027440		LOC100272217	-	uncharacterized LOC100272217	ncRNA	1.0468	1.13982	2.23071	5.00407	4.93966	4.24919	3.69613	8.58e-10	9.97e-09
chr17-385	chr17	50051128	50051308	+	21.4	0.67	non-coding (NR_038230, exon 3 of 3)	non-coding (NR_038230, exon 3 of 3)	4521	NR_038230	284080	Hs.274864	NR_038230	ENSG00000246640	PICART1	-	p53 inducible cancer associated RNA transcript 1	ncRNA	1.04819	1.77101	1.78264	5.22556	4.08613	4.61775	3.69551	9.75e-10	1.11e-08
chr1-2405	chr1	205374757	205374937	+	8.69	0.662	intron (NR_038425, intron 1 of 3)	intron (NR_038425, intron 1 of 3)	1595	NR_038425	284576	Hs.585440	NR_038425	ENSG00000226235	LEMD1-AS1	-	LEMD1 antisense RNA 1	ncRNA	0.840745	0.44725	0.456258	3.09512	3.36275	3.25466	3.69548	7.5e-05	0.00017251
chr11-608	chr11	77560718	77560898	+	13.9	0.657	Intergenic	FordPrefect|DNA|hAT-Tip100	-10281	NR_130930	646029	Hs.609654	NM_001039908		LOC646029	-	uncharacterized LOC646029	ncRNA	1.3256	0.609808	1.4299	4.72581	3.54013	3.88224	3.69475	4.41e-07	2.29e-06
chr9-1256	chr9	90233226	90233406	+	9.16	0.781	Intergenic	Intergenic	-191817	NR_038882	286370	Hs.407589	NR_038882	ENSG00000227555	MIR4290HG	-	MIR4290 host gene	ncRNA	-0.255844	1.60937	0.477374	4.18835	2.76449	3.433	3.69467	1.98e-05	5.7e-05
chr3-4181	chr3	65963896	65964076	+	6.57	0.604	intron (NM_001365904, intron 1 of 24)	MIR|SINE|MIR	-9428	NR_145422	151877	Hs.476636	NR_145422	ENSG00000272610	MAGI1-IT1	-	MAGI1 intronic transcript 1	ncRNA	0.737496	-0.350846	0.342205	2.63068	2.06361	3.07683	3.69362	0.000966646	0.00143435
chr9-1385	chr9	64920210	64920390	+	10.3	0.917	Intergenic	ERV3-16A3_I-int|LTR|ERVL	-174934	NR_121570	101928381	Hs.708686	NR_121570		LOC101928381	-	uncharacterized LOC101928381	ncRNA	0.945219	1.39141	0.582744	4.26639	4.12614	3.21538	3.69293	2.45e-06	9.94e-06
chr3-2331	chr3	9977055	9977235	+	9.63	0.794	intron (NM_018447, intron 3 of 8)	intron (NM_018447, intron 3 of 8)	-9748	NR_103821	442075	Hs.690469	NM_001013730		EMC3-AS1	-	EMC3 antisense RNA 1	ncRNA	1.25541	0.515056	0.524324	3.60036	3.43582	3.6911	3.69292	1.24e-05	3.83e-05
chr13-170	chr13	109272131	109272311	+	23.5	0.567	Intergenic	LTR9|LTR|ERV1	-104918	NR_047700	100885782	Hs.655942	NR_047700	ENSG00000236242	MYO16-AS1	-	MYO16 antisense RNA 1	ncRNA	1.69396	1.51272	1.80584	5.02472	4.85064	4.76576	3.69162	6.04e-11	9.6e-10
chr3-365	chr3	111676827	111677007	+	24.9	0.685	non-coding (NR_046733, exon 2 of 2)	non-coding (NR_046733, exon 2 of 2)	516	NR_046733	100874115	Hs.626740	NR_046733		PLCXD2-AS1	-	PLCXD2 antisense RNA 1	ncRNA	1.40447	1.50166	2.03546	4.93064	4.10418	5.21469	3.69098	1.68e-10	2.35e-09
chr1-1912	chr1	199272782	199272962	+	9.39	0.651	intron (NR_147896, intron 3 of 3)	intron (NR_147896, intron 3 of 3)	124274	NR_147896	400800	Hs.369324	NR_147896	ENSG00000231718	LINC02789	-	long intergenic non-protein coding RNA 2789	ncRNA	0.443131	0.990512	1.00063	3.40834	4.07303	3.32336	3.69013	1.22e-05	3.79e-05
chr2-3724	chr2	67717022	67717202	+	5.63	0.765	Intergenic	MIR|SINE|MIR	108450	NR_110271	101927701	Hs.348697	NR_110271	ENSG00000237013	LINC01812	-	long intergenic non-protein coding RNA 1812	ncRNA	0.248481	-0.371846	0.81653	3.35636	2.06926	2.36742	3.69013	0.000905045	0.00136039
chr15-553	chr15	58521657	58521837	+	13.4	0.66	intron (NM_000236, intron 1 of 8)	intron (NM_000236, intron 1 of 8)	-23012	NR_120338	101928694	Hs.655781	NR_120338	ENSG00000259293	LIPC-AS1	-	LIPC antisense RNA 1	ncRNA	0.98204	1.07166	1.43691	4.18389	4.73193	3.40721	3.68887	4.33e-07	2.25e-06
chr2-3307	chr2	30373929	30374109	+	6.1	0.732	Intergenic	Intergenic	27373	NR_122048	285043	Hs.429119	NR_122048		LINC01936	-	long intergenic non-protein coding RNA 1936	ncRNA	0.27884	-0.333025	0.842983	2.66778	2.9173	2.60957	3.68798	0.000766892	0.00118746
chr1-4275	chr1	208604398	208604578	+	5.4	0.757	Intergenic	Intergenic	-124200	NR_146914	105372893	Hs.568720	NR_146914	ENSG00000232812	LINC01717	-	long intergenic non-protein coding RNA 1717	ncRNA	0.27884	-0.333025	0.842983	2.66778	2.9173	2.60957	3.68798	0.000766892	0.00118746
chr2-297	chr2	47340127	47340307	+	22.1	0.69	intron (NR_110208, intron 1 of 4)	intron (NR_110208, intron 1 of 4)	4857	NR_110208	101927043	Hs.515976	NR_110207	ENSG00000234690	EPCAM-DT	-	EPCAM divergent transcript	ncRNA	1.67518	1.14568	1.78612	4.99858	4.26659	4.74268	3.68793	7.58e-10	8.94e-09
chr16-1332	chr16	76947021	76947201	+	7.75	0.707	Intergenic	Intergenic	78175	NR_039870	100616172		NR_039870	ENSG00000266426	MIR4719	-	microRNA 4719	ncRNA	0.359463	0.436954	0.927208	3.0965	3.81505	2.74069	3.68716	8.48e-05	0.000191112
chr16-957	chr16	59974112	59974292	+	10.8	0.704	intron (NR_110917, intron 1 of 3)	MER44B|DNA|TcMar-Tigger	118849	NR_110917	101927580	Hs.552235	NR_110917	ENSG00000261807	LINC02141	-	long intergenic non-protein coding RNA 2141	ncRNA	0.37346	1.30031	0.461228	2.05581	3.39374	4.27567	3.68594	2.93e-05	7.89e-05
chr9-1632	chr9	78933015	78933195	+	9.16	0.769	Intergenic	L2|LINE|L2	212561	NR_109771	101927450	Hs.738041	NR_109771	ENSG00000260995	LOC101927450	-	uncharacterized LOC101927450	ncRNA	0.813886	0.415446	0.424344	3.29911	2.22257	3.60201	3.68592	0.000106552	0.000230368
chr15-937	chr15	45320726	45320906	+	10.1	0.746	Intergenic	LTR8B|LTR|ERV1	-41594	NR_120335	101928414		NR_120335	ENSG00000259520	LOC101928414	-	uncharacterized LOC101928414	ncRNA	1.24079	0.966848	-0.146327	3.76605	3.13508	3.68124	3.68535	1.53e-05	4.59e-05
chr3-2528	chr3	153734810	153734990	+	10.8	0.746	intron (NR_146713, intron 1 of 6)	MER68|LTR|ERVL	27626	NR_146713	105374165	Hs.637991	NR_146713		LINC02006	-	long intergenic non-protein coding RNA 2006	ncRNA	1.24089	-0.15401	0.977026	3.76615	3.13521	3.68134	3.68422	1.54e-05	4.6e-05
chr15-272	chr15	90075863	90076043	+	19.7	0.678	intron (NR_146321, intron 1 of 1)	MER5A1|DNA|hAT-Charlie	6254	NR_146321	109729181	Hs.655249	NR_146321	ENSG00000259291	ZNF710-AS1	-	ZNF710 antisense RNA 1	ncRNA	1.37627	1.47198	1.48318	3.76763	4.90737	4.71953	3.68329	8.25e-09	7.33e-08
chr7-629	chr7	71633672	71633852	+	19.3	0.654	intron (NM_022479, intron 6 of 10)	intron (NM_022479, intron 6 of 10)	-325992	NR_037477	100500836		NR_037477	ENSG00000265878	MIR3914-1	-	microRNA 3914-1	ncRNA	1.67372	1.77306	1.15458	4.12578	4.93408	4.91156	3.68311	9.55e-10	1.1e-08
chr2-2170	chr2	214069406	214069586	+	8.45	0.698	intron (NR_047660, intron 12 of 14)	intron (NR_047660, intron 12 of 14)	311429	NR_039640	100616375		NR_039640	ENSG00000265734	MIR4438	-	microRNA 4438	ncRNA	1.17499	0.409516	-0.256219	3.50568	2.68439	3.23036	3.68301	0.000106384	0.0002301
chr13-243	chr13	19606297	19606477	+	20.9	0.601	Intergenic	MLT1J2|LTR|ERVL-MaLR	19269	NR_046988	100874136		NR_046988		LINC00350	-	long intergenic non-protein coding RNA 350	ncRNA	1.05395	2.01551	1.50325	4.73544	5.04437	4.41141	3.68251	7.13e-10	8.46e-09
chr3-473	chr3	180433231	180433411	+	22.8	0.762	Intergenic	MLT1J|LTR|ERVL-MaLR	19148	NR_132416	100505609	Hs.518427	NR_132416	ENSG00000241696	LINC02053	-	long intergenic non-protein coding RNA 2053	ncRNA	1.40786	1.50515	2.03832	5.17347	4.28724	4.92968	3.68232	1.24e-10	1.8e-09
chr3-3545	chr3	30475266	30475446	+	8.22	0.685	Intergenic	Intergenic	-43512	NR_147054	101928015	Hs.581534	NR_147054		LINC01985	-	long intergenic non-protein coding RNA 1985	ncRNA	1.17829	0.413733	-0.250824	2.7886	3.33714	3.37113	3.68185	0.000103243	0.000224525
chr14-1602	chr14	28102942	28103122	+	8.22	0.672	Intergenic	Intergenic	-429811	NR_148992	728755	Hs.652058	NR_148991	ENSG00000258932	LOC728755	-	uncharacterized LOC728755	ncRNA	0.334455	0.411099	0.904576	3.84546	2.22552	3.08144	3.68048	0.000106267	0.000229934
chr6-248	chr6	12472681	12472861	+	23.7	0.663	Intergenic	Intergenic	112633	NR_149140	101928309	Hs.639414	NR_149140	ENSG00000234015	LINC02530	-	long intergenic non-protein coding RNA 2530	ncRNA	1.69024	1.16627	2.041	4.75204	4.95857	4.87826	3.68004	8.25e-11	1.26e-09
chr2-3824	chr2	230706322	230706502	+	5.4	0.609	Intergenic	Intergenic	-5883	NR_040038	151475	Hs.528154	NR_040038	ENSG00000226125	LINC01907	-	long intergenic non-protein coding RNA 1907	ncRNA	0.245949	0.808709	-0.369187	2.94095	3.20044	1.79553	3.67958	0.000884997	0.00133669
chr8-1157	chr8	48590186	48590366	+	13.1	0.677	intron (NR_105002, intron 2 of 3)	intron (NR_105002, intron 2 of 3)	-30127	NR_105004	101929217	Hs.547790	NR_105004	ENSG00000253455	LOC101929217	-	uncharacterized LOC101929217	ncRNA	-0.142512	1.67112	1.03047	3.8233	3.7246	4.02938	3.67931	2.58e-06	1.04e-05
chr21-197	chr21	37199616	37199796	+	10.3	0.648	intron (NM_003316, intron 44 of 45)	L1ME4a|LINE|L1	-5780	NR_046651	100874006	Hs.570411	NR_046651	ENSG00000228677	TTC3-AS1	-	TTC3 antisense RNA 1	ncRNA	0.899184	0.985581	0.526446	3.16876	4.06751	3.45578	3.67864	1.39e-05	4.23e-05
chr3-1353	chr3	59559833	59560013	+	14.8	0.68	Intergenic	Intergenic	98574	NR_149028	339902	Hs.132446	NR_149028		LOC339902	-	hCG1813818	ncRNA	0.992024	1.08128	1.44473	4.30891	3.99266	4.08022	3.67771	3.01e-07	1.64e-06
chr10-1158	chr10	31242974	31243154	+	8.45	0.631	intron (NR_134478, intron 1 of 2)	intron (NR_134478, intron 1 of 2)	55181	NR_134478	101929352	Hs.209289	NR_134478		LINC02664	-	long intergenic non-protein coding RNA 2664	ncRNA	0.363586	0.920406	0.450013	3.33228	3.60648	2.74087	3.67742	8.65e-05	0.000194317
chr17-13	chr17	72421299	72421479	+	62.2	0.713	intron (NR_152516, intron 2 of 3)	intron (NR_152516, intron 2 of 3)	78578	NR_135222	146795	Hs.651743	NR_135222	ENSG00000264026	LINC02003	-	long intergenic non-protein coding RNA 2003	ncRNA	2.94603	3.05805	2.52127	6.40074	6.66009	6.07899	3.67736	1.59e-28	5.69e-26
chr13-1479	chr13	18677512	18677692	+	5.87	0.638	Intergenic	Intergenic	62497	NR_047508	100874164	Hs.739604	NR_047508		LINC00417	-	long intergenic non-protein coding RNA 417	ncRNA	0.26587	0.338292	0.34675	2.95307	3.21258	1.8104	3.67607	0.000820927	0.00125787
chr1-1839	chr1	94654154	94654334	+	10.1	0.721	intron (NR_160780, intron 3 of 5)	intron (NR_160780, intron 3 of 5)	91656	NR_039620	100616321		NR_039620	ENSG00000263526	MIR378G	-	microRNA 378g	ncRNA	0.427381	0.97699	0.987078	4.20469	3.14653	3.16084	3.67583	1.65e-05	4.88e-05
chr17-675	chr17	76772921	76773101	+	17.8	0.717	intron (NM_001353019, intron 11 of 13)	L1MEc|LINE|L1	-26033	NR_110837	101928514	Hs.617206	NR_110837	ENSG00000267065	LINC02080	-	long intergenic non-protein coding RNA 2080	ncRNA	1.35807	1.10198	1.46347	3.7336	4.36222	4.68485	3.67527	6.79e-08	4.52e-07
chr5-2787	chr5	98415045	98415225	+	5.63	0.667	Intergenic	MLT1B|LTR|ERVL-MaLR	-253896	NR_146477	105379098	Hs.566306	NR_146477		LINC01846	-	long intergenic non-protein coding RNA 1846	ncRNA	0.29721	0.368604	0.376945	2.94691	2.56721	2.6116	3.67521	0.000788466	0.00121515
chr5-2847	chr5	55997785	55997965	+	5.63	0.651	intron (NR_102755, intron 1 of 1)	L2|LINE|L2	2708	NR_102755	441072	Hs.482141	NR_102755	ENSG00000227908	FLJ31104	-	uncharacterized LOC441072	ncRNA	0.29721	0.368604	0.376945	2.94691	2.56721	2.6116	3.67521	0.000788466	0.00121515
chr10-545	chr10	78756969	78757149	+	12	0.652	Intergenic	Intergenic	310389	NR_015429	283050	Hs.309176	NR_015429	ENSG00000224596	ZMIZ1-AS1	-	ZMIZ1 antisense RNA 1	ncRNA	0.950208	0.579177	1.40585	4.13321	3.73722	3.74167	3.67487	2.21e-06	9.08e-06
chr7-3000	chr7	22597991	22598171	+	6.81	0.705	Intergenic	Intergenic	34744	NR_038393	100506178	Hs.668122	NR_038393	ENSG00000232759	LOC100506178	-	uncharacterized LOC100506178	ncRNA	-0.406803	0.335047	0.825958	2.63347	2.06632	3.07974	3.67453	0.000986036	0.00145821
chr13-613	chr13	21909471	21909651	+	12	0.705	Intergenic	Intergenic	-31401	NR_047040	100874182	Hs.148951	NR_047040	ENSG00000226722	LINC00424	-	long intergenic non-protein coding RNA 424	ncRNA	1.28184	-0.0830346	1.38458	3.2068	4.26866	3.93472	3.67179	3.32e-06	1.28e-05
chr3-3154	chr3	112770115	112770295	+	8.45	0.623	Intergenic	LTR8|LTR|ERV1	-20886	NR_110017	101929694	Hs.385630	NR_110017	ENSG00000240893	LINC02042	-	long intergenic non-protein coding RNA 2042	ncRNA	0.358489	0.914599	0.444201	3.51967	2.70487	3.24307	3.67067	9.4e-05	0.000207716
chr10-1703	chr10	46397014	46397194	+	5.87	0.824	Intergenic	Intergenic	-1258	NR_033957	643650	Hs.744313	NR_033957	ENSG00000285294	LINC00842	-	long intergenic non-protein coding RNA 842	ncRNA	0.746469	0.343127	-0.334096	2.30682	2.89663	2.78092	3.66995	0.000936755	0.00139831
chr10-515	chr10	97889636	97889816	+	12.4	0.591	intron (NM_001206528, intron 11 of 14)	intron (NM_001206528, intron 11 of 14)	-13829	NR_162124	113839520		NR_162124		MIR3085	-	microRNA 3085	ncRNA	-0.198194	1.88923	0.523296	4.35051	2.81692	3.91834	3.66918	5.64e-06	2e-05
chr10-1762	chr10	89118122	89118302	+	5.63	0.653	Intergenic	Intergenic	-54801	NR_039827	100616192		NR_039827	ENSG00000265375	MIR4679-2	-	microRNA 4679-2	ncRNA	0.746558	-0.340706	0.351508	2.30699	2.89682	2.78108	3.66898	0.000937607	0.00139908
chr14-687	chr14	70718748	70718928	+	12.9	0.584	Intergenic	Intergenic	20140	NR_125769	103695436	Hs.572296	NR_125769	ENSG00000258689	LINC01269	-	long intergenic non-protein coding RNA 1269	ncRNA	0.957111	1.04492	1.05519	3.8376	3.94583	3.85024	3.66767	2.09e-06	8.69e-06
chr2-3383	chr2	129801721	129801901	+	5.87	0.659	Intergenic	Intergenic	75680	NR_149127	105373615		NR_149127		LINC02572	-	long intergenic non-protein coding RNA 2572	ncRNA	-0.392135	0.831202	0.357426	2.93608	2.55325	2.60134	3.66707	0.000863536	0.00130998
chr11-1169	chr11	80103573	80103753	+	10.8	0.667	Intergenic	MIR3|SINE|MIR	659140	NR_120570	101928944	Hs.547927	NR_120570	ENSG00000255178	LINC02720	-	long intergenic non-protein coding RNA 2720	ncRNA	1.24233	0.497186	0.506417	2.87248	3.66265	3.885	3.66674	1.81e-05	5.29e-05
chr18-728	chr18	6960738	6960918	+	13.6	0.649	intron (NM_005559, intron 53 of 62)	MIRb|SINE|MIR	6151	NR_126040	101927188	Hs.680444	NR_126040	ENSG00000265069	LOC101927188	-	uncharacterized LOC101927188	ncRNA	1.27981	0.54738	1.02154	3.81018	2.83819	4.33401	3.66608	4.18e-06	1.56e-05
chr3-3611	chr3	56132291	56132471	+	7.28	0.804	intron (NR_132749, intron 6 of 17)	intron (NR_132749, intron 6 of 17)	-279787	NR_037502	100500875		NR_037502	ENSG00000264013	MIR3938	-	microRNA 3938	ncRNA	0.815763	0.899943	-0.246792	3.69434	3.05366	2.72297	3.66597	0.000110597	0.000237797
chr12-711	chr12	29430470	29430650	+	15.7	0.626	intron (NR_073172, intron 1 of 1)	L1PBa1|LINE|L1	41266	NR_073172	101055625	Hs.569158	NR_073170	ENSG00000257599	OVCH1-AS1	-	OVCH1 antisense RNA 1	ncRNA	1.01159	1.10205	1.75053	4.76565	4.02613	4.10869	3.66462	6.7e-08	4.48e-07
chr2-2204	chr2	185220120	185220300	+	8.45	0.776	Intergenic	UCON94|Unknown|Unknown	-53138	NR_136319	105373782	Hs.128285	NR_136319		LOC105373782	-	uncharacterized LOC105373782	ncRNA	-0.326049	1.26479	0.41992	3.50764	2.68649	3.23211	3.664	0.000110322	0.000237353
chr7-805	chr7	81618477	81618657	+	18.1	0.736	intron (NR_126026, intron 2 of 8)	intron (NR_126026, intron 2 of 8)	7649	NR_126026	100128317	Hs.571267	NR_126025	ENSG00000233491	LOC100128317	-	uncharacterized LOC100128317	ncRNA	1.35323	1.0963	1.45849	3.52841	4.35716	4.73869	3.66315	9.98e-08	6.34e-07
chr2-1561	chr2	103899066	103899246	+	10.6	0.701	Intergenic	Intergenic	509176	NR_037885	100287010	Hs.694603	NR_037885		LOC100287010	-	uncharacterized LOC100287010	ncRNA	0.889569	0.975595	0.514799	2.87811	3.66736	3.88839	3.66199	1.71e-05	5.04e-05
chr11-461	chr11	38019421	38019601	+	17.1	0.643	Intergenic	L1PA13|LINE|L1	80910	NR_135110	105376633	Hs.135690	NR_135110	ENSG00000254516	LINC02760	-	long intergenic non-protein coding RNA 2760	ncRNA	1.36481	1.45936	1.12048	4.21575	4.51369	4.28066	3.66181	5.08e-08	3.51e-07
chr7-1782	chr7	133913445	133913625	+	10.1	0.687	intron (NM_021807, intron 12 of 17)	L2b|LINE|L2	-88647	NR_120513	101928861	Hs.675747	NR_120513		LOC101928861	-	uncharacterized LOC101928861	ncRNA	0.889609	0.50561	0.985694	2.87815	3.66741	3.88843	3.66142	1.72e-05	5.05e-05
chr12-794	chr12	532949	533129	+	15.7	0.568	intron (NM_173593, intron 1 of 19)	intron (NM_173593, intron 1 of 19)	53447	NR_134624	105369595	Hs.504422	NR_134624		LOC105369595	-	uncharacterized LOC105369595	ncRNA	-0.0913073	1.41018	1.71111	4.01971	3.76643	4.38285	3.66033	5.73e-07	2.87e-06
chr9-267	chr9	99433627	99433807	+	25.1	0.735	Intergenic	Intergenic	-58460	NR_102270	100996569	Hs.745280	NR_102270	ENSG00000271086	NAMA	-	non-protein coding RNA, associated with MAP kinase pathway and growth arrest	ncRNA	1.42026	1.79885	2.04888	5.32733	4.30247	5.04478	3.65864	3.26e-11	5.57e-10
chr10-170	chr10	78181751	78181931	+	19.3	0.646	Intergenic	Intergenic	-66784	NR_038985	100132987	Hs.55047	NR_038985	ENSG00000230417	LINC00856	-	long intergenic non-protein coding RNA 856	ncRNA	0.580946	1.11053	2.20849	4.69303	4.04729	4.64864	3.65727	1.39e-08	1.15e-07
chr18-135	chr18	10417267	10417447	+	31.5	0.718	Intergenic	Intergenic	-2987	NR_110775	101927350	Hs.572523	NR_110775	ENSG00000260913	LINC01254	-	long intergenic non-protein coding RNA 1254	ncRNA	2.16535	2.45052	1.23283	5.29867	5.46814	5.22192	3.65661	6.05e-14	2.04e-12
chr10-837	chr10	103789772	103789952	+	10.1	0.687	intron (NM_014631, intron 2 of 13)	intron (NM_014631, intron 2 of 13)	43083	NR_038940	100505839	Hs.655149	NR_038940	ENSG00000280693	SH3PXD2A-AS1	-	SH3PXD2A antisense RNA 1	ncRNA	0.891209	0.507391	0.987687	3.16332	4.22406	3.1625	3.65376	1.89e-05	5.47e-05
chr18-1998	chr18	1048042	1048222	+	5.87	0.681	Intergenic	Intergenic	-120139	NR_146724	388456	Hs.407666	NR_146724	ENSG00000259837	LINC01904	-	long intergenic non-protein coding RNA 1904	ncRNA	-0.413061	0.814709	0.339439	3.14728	2.06876	2.58254	3.65262	0.00103568	0.00151927
chr4-426	chr4	158094819	158094999	+	12.7	0.619	Intergenic	MER41B|LTR|ERV1	-75843	NR_147410	285505		NR_147407	ENSG00000248429	FAM198B-AS1	-	FAM198B antisense RNA 1	ncRNA	0.93362	1.02094	1.03114	4.11598	2.84814	4.10894	3.65172	3.69e-06	1.4e-05
chr6-278	chr6	167204038	167204218	+	22.1	0.94	Intergenic	Intergenic	-24172	NR_157263	112590798		NR_157263		HPAT5	-	human pluripotency-associated transcript 5	ncRNA	1.6875	1.16253	2.03841	5.17395	4.72352	4.56795	3.64983	1.86e-10	2.6e-09
chr10-1163	chr10	14074529	14074709	+	7.75	0.631	non-coding (NR_120638, exon 1 of 3)	non-coding (NR_120638, exon 1 of 3)	335	NR_120638	101928453	Hs.650212	NR_120638		LOC101928453	-	uncharacterized LOC101928453	ncRNA	1.17129	-0.267785	0.41498	2.77516	3.03272	3.48229	3.64955	0.000136315	0.000283242
chr6-1906	chr6	113495607	113495787	+	8.45	0.684	Intergenic	L2a|LINE|L2	-62250	NR_149098	105377957	Hs.25088	NR_149098	ENSG00000232316	LINC02518	-	long intergenic non-protein coding RNA 2518	ncRNA	0.332061	-0.265054	1.27198	3.29676	2.67921	3.36193	3.64717	0.000127085	0.000267309
chr8-237	chr8	133645215	133645395	+	30.5	0.703	Intergenic	Intergenic	38761	NR_134463	105375773	Hs.445172	NR_134462		LOC105375773	-	uncharacterized LOC105375773	ncRNA	1.72402	1.8253	2.27755	4.88551	5.19907	5.41975	3.64419	6.28e-13	1.69e-11
chr15-474	chr15	45856345	45856525	+	14.6	0.661	intron (NR_135680, intron 2 of 4)	LTR16B2|LTR|ERVL	151240	NR_135680	105370802	Hs.447522	NR_135680	ENSG00000259200	LOC105370802	-	uncharacterized LOC105370802	ncRNA	-0.0976268	1.40661	1.7079	4.40717	3.52483	4.14887	3.64377	7.21e-07	3.5e-06
chr5-2944	chr5	117415013	117415193	+	5.4	0.744	promoter-TSS (NR_046089)	promoter-TSS (NR_046089)	-409	NR_046089	728342	Hs.434420	NR_046089		LINC00992	-	long intergenic non-protein coding RNA 992	ncRNA	-0.459556	1.16182	-0.394724	2.63518	3.1749	2.096	3.64366	0.00114394	0.00165255
chr6-275	chr6	82017436	82017616	+	23.2	0.745	intron (NR_149135, intron 3 of 3)	intron (NR_149135, intron 3 of 3)	-79105	NR_149134	102724168	Hs.485841	NR_149134		LINC02542	-	long intergenic non-protein coding RNA 2542	ncRNA	1.40918	2.02734	1.51781	4.41705	5.05805	4.92911	3.64347	1.89e-10	2.62e-09
chr3-566	chr3	9175483	9175663	+	20.9	0.73	intron (NM_014850, intron 1 of 21)	intron (NM_014850, intron 1 of 21)	-16920	NR_121663	101927416	Hs.475364	NR_121663	ENSG00000228723	SRGAP3-AS2	-	SRGAP3 antisense RNA 2	ncRNA	1.39596	1.77566	1.50358	4.8204	4.26295	4.79694	3.64341	1.39e-09	1.52e-08
chr2-3930	chr2	115122775	115122955	+	5.4	0.636	intron (NM_001178037, intron 1 of 25)	MER50-int|LTR|ERV1	38478	NR_036580	389023	Hs.97540	NR_036580	ENSG00000235026	DPP10-AS1	-	DPP10 antisense RNA 1	ncRNA	-0.446062	0.79733	0.315763	3.35338	2.52788	1.77804	3.64339	0.00113747	0.00164435
chr1-4058	chr1	57796664	57796844	+	5.87	0.73	intron (NM_001353980, intron 3 of 5)	intron (NM_001353980, intron 3 of 5)	-63827	NR_104365	101926890	Hs.662207	NR_104362	ENSG00000226759	DAB1-AS1	-	DAB1 antisense RNA 1	ncRNA	0.737332	0.334903	-0.341978	2.89866	2.05767	2.75617	3.64139	0.00120282	0.00172056
chr20-768	chr20	3123075	3123255	+	7.98	0.704	intron (NM_199415, intron 2 of 3)	intron (NM_199415, intron 2 of 3)	16254	NR_038395	100134015	Hs.129448	NR_038395	ENSG00000235958	UBOX5-AS1	-	UBOX5 antisense RNA 1	ncRNA	-0.327923	0.409112	1.27264	3.29761	2.68017	3.3627	3.64091	0.000128664	0.000269994
chr3-2180	chr3	18099031	18099211	+	11.7	0.712	intron (NR_161333, intron 4 of 4)	intron (NR_161333, intron 4 of 4)	136569	NR_161333	339862	Hs.652981	NR_046199		LOC339862	-	uncharacterized LOC339862	ncRNA	1.29554	1.02934	0.578135	4.12922	4.1178	3.20908	3.63949	3.81e-06	1.44e-05
chr4-465	chr4	128517769	128517949	+	11.7	0.829	intron (NR_125882, intron 8 of 8)	intron (NR_125882, intron 8 of 8)	89843	NR_125882	100507487	Hs.549644	NR_125882	ENSG00000251432	LINC02615	-	long intergenic non-protein coding RNA 2615	ncRNA	0.95434	1.04207	1.05233	3.99187	3.94293	3.62745	3.63928	2.78e-06	1.11e-05
chr5-1391	chr5	121366692	121366872	+	10.1	0.708	Intergenic	Intergenic	44232	NR_104999	102467226		NR_104999		LOC102467226	-	uncharacterized LOC102467226	ncRNA	0.420262	0.49919	1.34436	3.38424	3.13399	3.88269	3.63923	2e-05	5.74e-05
chr20-1455	chr20	51875092	51875272	+	5.16	0.674	Intergenic	MIRb|SINE|MIR	-12269	NR_110016	101927678	Hs.683840	NR_110016	ENSG00000227964	LINC01429	-	long intergenic non-protein coding RNA 1429	ncRNA	-0.417442	0.330602	0.826683	2.65728	3.19498	2.11796	3.63865	0.000995448	0.00147073
chr4-1736	chr4	33108029	33108209	+	5.63	0.824	Intergenic	Intergenic	757081	NR_134672	101927363	Hs.559406	NR_134672	ENSG00000251329	LINC02353	-	long intergenic non-protein coding RNA 2353	ncRNA	-0.417442	0.330602	0.826683	2.65728	3.19498	2.11796	3.63865	0.000995448	0.00147073
chr10-1632	chr10	69232402	69232582	+	5.87	0.622	promoter-TSS (NR_120648)	promoter-TSS (NR_120648)	-2	NR_120648	101928994	Hs.562925	NR_120648	ENSG00000229261	LOC101928994	-	uncharacterized LOC101928994	ncRNA	-0.389609	0.828916	0.357267	2.64497	2.53946	2.77639	3.63753	0.00104113	0.00152607
chr17-513	chr17	50047579	50047759	+	17.4	0.661	Intergenic	Intergenic	8070	NR_038230	284080	Hs.274864	NR_038230	ENSG00000246640	PICART1	-	p53 inducible cancer associated RNA transcript 1	ncRNA	1.02703	1.9943	1.12936	4.96832	4.39513	4.03985	3.63689	1.71e-08	1.37e-07
chr3-1452	chr3	151562948	151563128	+	13.4	0.663	Intergenic	LTR32|LTR|ERVL	2957	NR_049818	100847036		NR_049818	ENSG00000264330	MIR5186	-	microRNA 5186	ncRNA	1.33045	1.06966	1.0801	4.17628	4.60312	3.40151	3.6368	7e-07	3.42e-06
chr1-1819	chr1	245380223	245380403	+	10.3	0.536	intron (NM_018012, intron 3 of 14)	intron (NM_018012, intron 3 of 14)	-145796	NR_151721	111216275	Hs.663694	NR_151721	ENSG00000232192	KIF26B-AS1	-	KIF26B antisense RNA 1	ncRNA	0.899363	0.517453	0.995486	3.59819	3.43391	3.57435	3.63666	1.7e-05	5e-05
chr11-366	chr11	69008903	69009083	+	18.3	0.693	intron (NM_001098515, intron 2 of 2)	intron (NM_001098515, intron 2 of 2)	-3361	NR_120541	101928200	Hs.703759	NR_120541	ENSG00000256508	MRGPRF-AS1	-	MRGPRF antisense RNA 1	ncRNA	1.0193	2.1975	0.676808	4.36637	4.90073	4.21821	3.63649	1.7e-08	1.36e-07
chr6-3176	chr6	134422878	134423058	+	5.16	0.667	Intergenic	Intergenic	-14748	NR_038216	154092	Hs.223718	NR_038216		LINC01010	-	long intergenic non-protein coding RNA 1010	ncRNA	0.262793	0.818814	-0.346543	2.92828	2.89892	2.1131	3.63517	0.00106481	0.00155462
chr11-1579	chr11	35032025	35032205	+	7.98	0.66	Intergenic	Intergenic	90278	NR_039836	100616437		NR_039836	ENSG00000251862	MIR1343	-	microRNA 1343	ncRNA	0.824428	0.428536	0.437414	3.06593	2.68853	3.48775	3.63392	0.000130693	0.000273317
chr3-283	chr3	196338473	196338653	+	27	0.601	promoter-TSS (NM_001204897)	promoter-TSS (NM_001204897)	-143	NR_037950	100534611	Hs.733180	NR_037950		TM4SF19-TCTEX1D2	-	TM4SF19-TCTEX1D2 readthrough (NMD candidate)	ncRNA	1.71407	1.53634	2.26885	5.20392	5.09097	4.95658	3.6331	4e-12	8.78e-11
chr9-2884	chr9	137982425	137982605	+	5.16	0.628	intron (NM_001243812, intron 12 of 45)	MLT1F2|LTR|ERVL-MaLR	-35455	NR_132977	105376331		NR_132977		LOC105376331	-	uncharacterized LOC105376331	ncRNA	0.283203	0.354635	0.362979	2.94078	2.91272	2.12679	3.63253	0.000985584	0.00145796
chr18-1192	chr18	76573690	76573870	+	8.45	0.695	Intergenic	MIRc|SINE|MIR	45125	NR_015417	284276	Hs.390287	NR_015417	ENSG00000266256	LINC00908	-	long intergenic non-protein coding RNA 908	ncRNA	0.782241	0.377585	0.386404	3.65172	1.54184	3.33852	3.63205	0.000177695	0.000354022
chr11-2245	chr11	29751753	29751933	+	6.1	0.667	Intergenic	Intergenic	133041	NR_149106	105376606	Hs.577275	NR_149106	ENSG00000255117	LINC02546	-	long intergenic non-protein coding RNA 2546	ncRNA	0.225595	-0.397382	0.786675	2.57817	1.36203	3.15928	3.63197	0.00161023	0.00219177
chr1-1033	chr1	31739429	31739609	+	14.3	0.68	exon (NM_001364857, exon 15 of 33)	exon (NM_001364857, exon 15 of 33)	19216	NR_036216	100423028		NR_036216	ENSG00000266580	MIR4254	-	microRNA 4254	ncRNA	0.975193	1.70789	0.619845	4.52589	3.98013	3.65797	3.63194	7.17e-07	3.49e-06
chr2-3787	chr2	118721945	118722125	+	5.4	0.651	Intergenic	Intergenic	-119069	NR_110272	101927709	Hs.274529	NR_110272		LOC101927709	-	uncharacterized LOC101927709	ncRNA	0.286812	0.356832	0.365014	2.91323	2.07833	2.76922	3.63191	0.00110682	0.00160723
chr4-1694	chr4	162659779	162659959	+	5.87	0.674	Intergenic	MER74B|LTR|ERVL	433759	NR_039659	100616234		NR_039659	ENSG00000283468	MIR4454	-	microRNA 4454	ncRNA	0.286812	0.356832	0.365014	2.91323	2.07833	2.76922	3.63191	0.00110682	0.00160723
chr2-1279	chr2	123566344	123566524	+	12.2	0.663	Intergenic	L1PA13|LINE|L1	458740	NR_147976	107985820	Hs.637705	NR_147976		LOC107985820	-	uncharacterized LOC107985820	ncRNA	1.28702	1.37882	-0.0652887	3.81956	3.92662	3.7288	3.63055	3.82e-06	1.44e-05
chr2-1565	chr2	215830451	215830631	+	10.3	0.687	intron (NR_037195, intron 1 of 9)	intron (NR_037195, intron 1 of 9)	12995	NR_037195	646324	Hs.655713	NR_037195	ENSG00000235770	LINC00607	-	long intergenic non-protein coding RNA 607	ncRNA	-0.286033	1.59198	0.453292	3.89527	2.27888	3.76175	3.63054	3.42e-05	8.96e-05
chr7-2426	chr7	116577064	116577244	+	8.22	0.644	intron (NR_120506, intron 2 of 4)	intron (NR_120506, intron 2 of 4)	37666	NR_120506	100996266	Hs.552122	NR_120506		LINC01510	-	long intergenic non-protein coding RNA 1510	ncRNA	-0.314509	0.902421	0.912251	2.79455	3.58534	3.08692	3.6295	0.000122493	0.00025939
chr10-1210	chr10	85124584	85124764	+	8.22	0.841	Intergenic	Intergenic	74231	NR_120668	101929624	Hs.588831	NR_120667	ENSG00000237267	LINC01519	-	long intergenic non-protein coding RNA 1519	ncRNA	0.348663	0.905993	0.434126	3.68881	2.69466	2.91417	3.62736	0.000129757	0.000271852
chr20-32	chr20	22795956	22796136	+	33.8	0.695	Intergenic	Intergenic	-110702	NR_146528	105372566	Hs.555065	NR_146527		LINC01747	-	long intergenic non-protein coding RNA 1747	ncRNA	2.35708	1.57518	2.47642	5.38488	5.63592	5.44717	3.62622	1.84e-15	8.83e-14
chr8-1253	chr8	77649762	77649942	+	12	0.712	Intergenic	Intergenic	199155	NR_125830	102724874	Hs.571511	NR_125830		LOC102724874	-	uncharacterized LOC102724874	ncRNA	0.946627	1.03417	1.0444	4.25474	3.49185	3.6209	3.62579	3.6e-06	1.38e-05
chr11-2441	chr11	111059843	111060023	+	5.87	0.722	Intergenic	Intergenic	37385	NR_149131	105369490		NR_149131	ENSG00000271584	LINC02550	-	long intergenic non-protein coding RNA 2550	ncRNA	1.07755	-0.386152	-0.379549	2.61622	2.86338	2.34371	3.6257	0.00139411	0.00194319
chr13-1502	chr13	22047591	22047771	+	5.87	0.574	Intergenic	MLT2C2|LTR|ERVL	-162604	NR_103810	100506622	Hs.255773	NR_103810	ENSG00000276476	LINC00540	-	long intergenic non-protein coding RNA 540	ncRNA	0.740311	0.3392	-0.335751	2.28157	2.51461	2.91747	3.62564	0.00129906	0.00183605
chr8-3291	chr8	76406151	76406331	+	5.87	0.756	promoter-TSS (NR_105006)	promoter-TSS (NR_105006)	-413	NR_105006	101926978	Hs.615028	NR_105006	ENSG00000254300	LINC01111	-	long intergenic non-protein coding RNA 1111	ncRNA	0.740311	0.3392	-0.335751	2.28157	2.51461	2.91747	3.62564	0.00129906	0.00183605
chr2-300	chr2	207239339	207239519	+	23.7	0.623	promoter-TSS (NR_146555)	promoter-TSS (NR_146555)	-382	NR_146555	105373853	Hs.678559	NR_146555	ENSG00000229647	MYOSLID	-	myocardin-induced smooth muscle lncRNA, inducer of differentiation	ncRNA	1.42444	2.04039	1.81444	4.86224	5.34997	4.65024	3.6256	3.94e-11	6.58e-10
chr11-1610	chr11	46183942	46184122	+	7.98	0.731	Intergenic	Intergenic	12077	NR_120565	101928894	Hs.552679	NR_120565	ENSG00000255314	LOC101928894	-	uncharacterized LOC101928894	ncRNA	0.363695	0.440442	0.928651	3.08429	3.35113	3.09331	3.62487	0.000114836	0.000245705
chr13-345	chr13	73598364	73598544	+	18.3	0.621	Intergenic	Tigger3c|DNA|TcMar-Tigger	34210	NR_047009	100874155	Hs.672679	NR_047009		LINC00392	-	long intergenic non-protein coding RNA 392	ncRNA	1.03698	1.47594	1.7722	4.60092	4.67455	4.22336	3.62425	1.2e-08	1.01e-07
chr19-1736	chr19	31066567	31066747	+	5.4	0.714	Intergenic	Intergenic	-100853	NR_147209	107985312	Hs.211053	NR_147209	ENSG00000267777	LINC01791	-	long intergenic non-protein coding RNA 1791	ncRNA	1.04172	-0.458865	-0.452243	2.87941	3.1369	1.31823	3.62423	0.001701	0.00229228
chr3-1551	chr3	134337301	134337481	+	12.4	0.595	Intergenic	Intergenic	23815	NR_146711	105374119		NR_146711	ENSG00000240006	LINC02004	-	long intergenic non-protein coding RNA 2004	ncRNA	1.32632	0.610861	1.43053	4.41866	4.32231	3.39697	3.62402	8.28e-07	3.94e-06
chr2-617	chr2	119255934	119256114	+	16.7	0.677	intron (NM_001008410, intron 4 of 4)	intron (NM_001008410, intron 4 of 4)	-6953	NR_046721	100874111	Hs.704682	NR_046721	ENSG00000229867	STEAP3-AS1	-	STEAP3 antisense RNA 1	ncRNA	1.35299	1.7339	0.658214	3.90283	4.35492	4.48835	3.62391	1.14e-07	7.11e-07
chr5-1416	chr5	173714807	173714987	+	9.63	0.667	intron (NR_108027, intron 1 of 2)	L2|LINE|L2	25438	NR_146727	105377736	Hs.582570	NR_146727	ENSG00000253428	LINC01942	-	long intergenic non-protein coding RNA 1942	ncRNA	0.431915	0.97996	0.99001	3.77032	3.14293	3.5702	3.6237	1.94e-05	5.59e-05
chr5-1272	chr5	167152655	167152835	+	11.7	0.734	intron (NM_001122679, intron 1 of 29)	MER44B|DNA|TcMar-Tigger	15656	NR_134280	101927908		NR_134280	ENSG00000253469	LOC101927908	-	uncharacterized LOC101927908	ncRNA	0.92547	0.549003	1.38324	4.23945	2.83956	3.92582	3.62339	5.01e-06	1.81e-05
chr4-361	chr4	13944246	13944426	+	14.1	0.787	Intergenic	LTR1A2|LTR|ERV1	-167632	NR_033931	152742	Hs.135435	NR_033931	ENSG00000248698	LINC01085	-	long intergenic non-protein coding RNA 1085	ncRNA	0.971732	1.06048	1.42634	4.61955	3.24812	3.97182	3.62267	8.83e-07	4.16e-06
chr20-191	chr20	58624012	58624192	+	17.4	0.659	Intergenic	Intergenic	-10670	NR_125359	79160	Hs.280135	NR_125359	ENSG00000268941	LINC01711	-	long intergenic non-protein coding RNA 1711	ncRNA	0.573813	2.19348	1.11541	4.96332	4.53307	3.82709	3.62256	3.36e-08	2.45e-07
chr13-380	chr13	52356440	52356620	+	14.8	0.789	Intergenic	MER21C|LTR|ERVL	22235	NR_120400	103191607		NR_120400	ENSG00000271564	LINC02333	-	long intergenic non-protein coding RNA 2333	ncRNA	1.87373	0.643473	1.10246	4.20384	4.63264	4.00897	3.62157	1.28e-07	7.81e-07
chr1-4256	chr1	96048731	96048911	+	5.4	0.617	Intergenic	MLT2B2|LTR|ERVL	56753	NR_125991	102723661	Hs.143911	NR_125991	ENSG00000237435	LINC02790	-	long intergenic non-protein coding RNA 2790	ncRNA	-0.448852	1.15319	-0.386155	2.88026	2.02864	2.73988	3.62142	0.00145813	0.00201454
chr13-514	chr13	112334231	112334411	+	13.9	0.742	Intergenic	Tigger3b|DNA|TcMar-Tigger	-3096	NR_126345	104266956		NR_126345	ENSG00000223626	LINC01044	-	long intergenic non-protein coding RNA 1044	ncRNA	1.33471	1.07463	1.08503	4.41916	3.98429	3.77615	3.62118	6.25e-07	3.09e-06
chr8-156	chr8	137578922	137579102	+	38	0.678	Intergenic	Intergenic	-165424	NR_125428	101927915	Hs.695851	NR_125428		LOC101927915	-	uncharacterized LOC101927915	ncRNA	2.18258	2.7721	1.59224	5.69229	5.41315	5.56542	3.62095	3.46e-16	1.89e-14
chr1-3551	chr1	116509100	116509280	+	6.34	0.6	Intergenic	MamGypLTR1d|LTR|Gypsy	-30364	NR_125972	101929023	Hs.668091	NR_125972	ENSG00000233154	LINC01762	-	long intergenic non-protein coding RNA 1762	ncRNA	0.806279	0.405372	0.414341	2.44036	3.97156	2.71728	3.62073	0.000154217	0.000314303
chr15-359	chr15	45919868	45920048	+	17.4	0.635	intron (NR_135680, intron 2 of 4)	intron (NR_135680, intron 2 of 4)	214763	NR_135680	105370802	Hs.447522	NR_135680	ENSG00000259200	LOC105370802	-	uncharacterized LOC105370802	ncRNA	1.00363	1.73196	1.10414	4.65775	3.57201	4.34343	3.62055	1.38e-07	8.38e-07
chr14-3591	chr14	37081327	37081507	+	5.87	0.794	intron (NM_001171170, intron 1 of 10)	intron (NM_001171170, intron 1 of 10)	-90609	NR_033240	100129794	Hs.601579	NR_033240	ENSG00000258708	SLC25A21-AS1	-	SLC25A21 antisense RNA 1	ncRNA	0.277224	0.348131	0.356414	3.15832	2.54481	2.11562	3.61948	0.00111777	0.00162085
chr12-1027	chr12	87444049	87444229	+	13.9	0.667	Intergenic	AluJo|SINE|Alu	113400	NR_135020	105369879	Hs.552351	NR_135020		LOC105369879	-	uncharacterized LOC105369879	ncRNA	0.976987	1.70896	0.621942	4.41515	3.9791	3.77208	3.61844	7.31e-07	3.54e-06
chr11-2721	chr11	8767853	8768033	+	5.4	0.852	promoter-TSS (NR_120590)	promoter-TSS (NR_120590)	-835	NR_120590	102724784	Hs.613276	NR_120590		LOC102724784	-	uncharacterized LOC102724784	ncRNA	0.258344	-0.358758	0.823424	2.29943	3.1778	2.36744	3.61778	0.00116333	0.00167438
chr18-1410	chr18	56028652	56028832	+	7.51	0.639	non-coding (NR_148972, exon 7 of 9)	non-coding (NR_148972, exon 7 of 9)	-13536	NR_146510	102724698		NR_146510	ENSG00000267057	LINC01905	-	long intergenic non-protein coding RNA 1905	ncRNA	0.780495	0.864205	-0.301599	3.96871	2.65767	2.2023	3.61731	0.000208695	0.000405258
chr20-1605	chr20	4217546	4217726	+	5.16	0.719	Intergenic	Intergenic	24546	NR_033917	728228	Hs.636379	NR_033917	ENSG00000230176	LINC01433	-	long intergenic non-protein coding RNA 1433	ncRNA	0.278943	0.35011	0.358424	2.3149	3.19014	2.37993	3.61726	0.00107273	0.00156419
chr1-4239	chr1	97938009	97938189	+	5.87	0.7	intron (NR_146275, intron 1 of 1)	intron (NR_146275, intron 1 of 1)	3641	NR_146275	109729128		NR_146275		LINC01930	-	long intergenic non-protein coding RNA 1930	ncRNA	0.278943	0.35011	0.358424	2.3149	3.19014	2.37993	3.61726	0.00107273	0.00156419
chr18-1791	chr18	37144958	37145138	+	5.87	0.692	intron (NR_136303, intron 8 of 13)	AluJb|SINE|Alu	-129412	NR_134588	105372068	Hs.569903	NR_134588	ENSG00000267202	LOC105372068	-	uncharacterized LOC105372068	ncRNA	0.291443	0.361195	0.369345	2.29915	2.53242	2.93016	3.61625	0.0011953	0.00171265
chr4-1654	chr4	170868243	170868423	+	6.34	0.683	Intergenic	Intergenic	-124598	NR_134683	100506107	Hs.380602	NR_134683	ENSG00000250968	LINC02382	-	long intergenic non-protein coding RNA 2382	ncRNA	0.25035	0.319615	0.327708	3.10902	1.3963	2.7379	3.61544	0.00141918	0.00197071
chr7-3756	chr7	41188100	41188280	+	5.63	0.718	Intergenic	Intergenic	86586	NR_110832	101928773	Hs.382363	NR_110832	ENSG00000224017	LINC01449	-	long intergenic non-protein coding RNA 1449	ncRNA	0.25035	0.319615	0.327708	3.10902	1.3963	2.7379	3.61544	0.00141918	0.00197071
chr13-494	chr13	106156583	106156763	+	13.6	0.519	Intergenic	Intergenic	-219891	NR_034119	728192	Hs.559194	NR_034119		LINC00460	-	long intergenic non-protein coding RNA 460	ncRNA	1.6025	-0.0220039	1.41955	4.28773	3.96853	3.87001	3.61241	8.94e-07	4.21e-06
chr8-3730	chr8	76922549	76922729	+	5.16	0.706	Intergenic	MER91A|DNA|hAT-Tip100	44211	NR_130460	100422921		NR_130460	ENSG00000266712	MIR3149	-	microRNA 3149	ncRNA	-0.417537	0.812387	0.336249	3.14813	2.53043	2.10295	3.61181	0.00122679	0.00174846
chr18-2081	chr18	52937080	52937260	+	5.63	0.676	intron (NM_005215, intron 5 of 28)	intron (NM_005215, intron 5 of 28)	-299931	NR_130465	100616232		NR_130465	ENSG00000263872	MIR4528	-	microRNA 4528	ncRNA	-0.417537	0.812387	0.336249	3.14813	2.53043	2.10295	3.61181	0.00122679	0.00174846
chr2-1637	chr2	226063766	226063946	+	10.3	0.646	Intergenic	L3b|LINE|CR1	-78938	NR_046102	646736	Hs.712836	NR_046102		LOC646736	-	uncharacterized LOC646736	ncRNA	0.891264	0.977076	0.516907	3.58903	3.13827	3.68059	3.6118	2.17e-05	6.15e-05
chr1-2762	chr1	245716092	245716272	+	7.28	0.614	Intergenic	Intergenic	-481665	NR_151721	111216275	Hs.663694	NR_151721	ENSG00000232192	KIF26B-AS1	-	KIF26B antisense RNA 1	ncRNA	0.824525	0.428453	0.437351	3.50597	2.69138	3.07971	3.61168	0.000141647	0.000292365
chr4-1159	chr4	27397951	27398131	+	8.22	0.696	Intergenic	MIRb|SINE|MIR	180562	NR_125921	101929199	Hs.570815	NR_125921	ENSG00000249699	LINC02261	-	long intergenic non-protein coding RNA 2261	ncRNA	-0.362821	1.54182	-0.291936	3.28348	3.02058	3.0615	3.61042	0.000177368	0.000353439
chr12-1818	chr12	73421875	73422055	+	9.39	0.629	Intergenic	Intergenic	262775	NR_110130	101928137	Hs.694666	NR_110130	ENSG00000258123	LINC02444	-	long intergenic non-protein coding RNA 2444	ncRNA	0.897765	0.983835	0.524757	3.59755	3.67279	3.31238	3.60977	2.08e-05	5.93e-05
chr2-2712	chr2	196696411	196696591	+	7.28	0.667	intron (NM_001080539, intron 14 of 27)	intron (NM_001080539, intron 14 of 27)	16511	NR_034036	100130452	Hs.591625	NR_034036		LOC100130452	-	uncharacterized LOC100130452	ncRNA	0.82313	0.426156	0.435114	3.51642	3.34484	2.50117	3.60902	0.000144861	0.000297743
chrX-1127	chrX	130770746	130770926	+	5.4	0.659	intron (NM_182314, intron 3 of 15)	L1ME3G|LINE|L1	-31800	NR_135655	105373338	Hs.642023	NR_135655		LOC105373338	-	uncharacterized LOC105373338	ncRNA	-0.415579	0.330225	0.824263	2.30083	3.17936	2.3687	3.60902	0.0011746	0.00168802
chr8-2194	chr8	79386396	79386576	+	8.45	0.889	Intergenic	LTR7Y|LTR|ERV1	54298	NR_162137	113219456		NR_162137		MIR12123	-	microRNA 12123	ncRNA	0.766936	0.849538	-0.319752	3.45621	1.5156	3.44717	3.60842	0.000232159	0.000442604
chrX-962	chrX	4932850	4933030	+	6.34	0.652	Intergenic	Intergenic	-299368	NR_110390	101928201	Hs.586488	NR_110390	ENSG00000236513	LOC101928201	-	uncharacterized LOC101928201	ncRNA	0.691001	0.281307	-0.40872	1.17307	2.8217	3.02903	3.60834	0.00178078	0.00237797
chr1-1389	chr1	119279526	119279706	+	12.7	0.667	Intergenic	Intergenic	-48636	NR_146623	105378934		NR_146623	ENSG00000232650	LINC01780	-	long intergenic non-protein coding RNA 1780	ncRNA	1.3309	1.42396	0.627095	3.86982	4.31953	3.97771	3.60809	7.04e-07	3.43e-06
chr5-134	chr5	4585141	4585321	+	33.6	0.68	Intergenic	Intergenic	-188250	NR_104619	101929153	Hs.385526	NR_104619	ENSG00000249521	LINC02114	-	long intergenic non-protein coding RNA 2114	ncRNA	1.46923	1.84342	2.91031	5.68318	5.40339	5.32263	3.60805	5.93e-15	2.59e-13
chr7-432	chr7	88184866	88185046	+	25.1	0.683	intron (NM_001324421, intron 28 of 28)	intron (NM_001324421, intron 28 of 28)	-31704	NR_120517	102723885	Hs.489040	NR_120517		LOC102723885	-	uncharacterized LOC102723885	ncRNA	1.70111	2.03907	1.53237	4.85604	4.736	5.09115	3.60759	4.77e-11	7.77e-10
chr8-710	chr8	101048793	101048973	+	16.7	0.627	Intergenic	L2|LINE|L2	-3171	NR_033962	441374	Hs.652045	NR_033962	ENSG00000248599	FLJ42969	-	uncharacterized LOC441374	ncRNA	1.0263	1.46673	1.76407	3.93818	5.10088	4.21924	3.6064	2.59e-08	1.97e-07
chr7-507	chr7	85997562	85997742	+	22.8	0.768	Intergenic	L1MA3|LINE|L1	576530	NR_134240	105375380	Hs.679608	NR_134240	ENSG00000225128	LINC00972	-	long intergenic non-protein coding RNA 972	ncRNA	1.40191	1.4987	2.03261	4.73639	4.09541	5.16116	3.60526	7.3e-10	8.65e-09
chr7-478	chr7	36605397	36605577	+	23.9	0.681	intron (NM_001177507, intron 10 of 19)	intron (NM_001177507, intron 10 of 19)	-5367	NR_046764	100874264	Hs.690994	NR_046764	ENSG00000230539	AOAH-IT1	-	AOAH intronic transcript 1	ncRNA	1.41997	2.03678	1.81043	4.55118	5.50363	4.64769	3.60482	8.87e-11	1.34e-09
chr2-2545	chr2	213995520	213995700	+	6.81	0.578	intron (NR_047660, intron 11 of 14)	MamGypLTR1a|LTR|Gypsy	237543	NR_039640	100616375		NR_039640	ENSG00000265734	MIR4438	-	microRNA 4438	ncRNA	0.357509	0.912769	0.442792	2.79513	3.34092	3.23586	3.60434	0.000137286	0.00028486
chr1-1952	chr1	209039446	209039626	+	10.3	0.69	Intergenic	Intergenic	67082	NR_146915	105372894	Hs.98665	NR_146915	ENSG00000236950	LINC01774	-	long intergenic non-protein coding RNA 1774	ncRNA	0.889033	0.97479	0.514209	3.15114	3.42147	3.78425	3.60242	2.4e-05	6.68e-05
chr4-917	chr4	76704231	76704411	+	9.39	0.662	intron (NM_020859, intron 2 of 10)	L2a|LINE|L2	128770	NR_039655	100616254		NR_039655	ENSG00000283682	MIR548AH	-	microRNA 548ah	ncRNA	0.894882	0.980857	0.52127	3.77105	3.42942	3.30939	3.60172	2.26e-05	6.35e-05
chr18-547	chr18	48990758	48990938	+	14.6	0.598	Intergenic	Intergenic	-32855	NR_148999	100129878	Hs.437704	NR_148999	ENSG00000264269	LOC100129878	-	uncharacterized LOC100129878	ncRNA	0.976259	1.41881	1.07508	3.85952	3.52772	4.44653	3.60108	9.81e-07	4.55e-06
chr16-1080	chr16	87207142	87207322	+	9.63	0.658	Intergenic	L1ME1|LINE|L1	-4883	NR_110939	101928708	Hs.585717	NR_110939	ENSG00000261095	LOC101928708	-	uncharacterized LOC101928708	ncRNA	-0.239564	0.955078	1.33152	4.05783	3.12391	3.14375	3.60097	3.01e-05	8.07e-05
chr14-557	chr14	19197606	19197786	+	16.4	0.661	Intergenic	Intergenic	71166	NR_160525	114004396	Hs.650463	NR_160525		LNCRNA-ATB	-	long noncoding RNA activated by TGF-beta	ncRNA	0.558121	1.09066	1.98318	3.90036	4.4969	4.34401	3.59988	1.56e-07	9.34e-07
chr21-545	chr21	9782721	9782901	+	5.16	0.765	intron (NR_038377, intron 5 of 5)	intron (NR_038377, intron 5 of 5)	38250	NR_038377	441058	Hs.130535	NR_038377		LINC01667	-	long intergenic non-protein coding RNA 1667	ncRNA	0.741128	0.339074	-0.337012	2.90394	2.52227	2.35549	3.59978	0.00136173	0.00190795
chr8-3468	chr8	129445549	129445729	+	5.4	0.765	intron (NR_130920, intron 1 of 3)	intron (NR_130920, intron 1 of 3)	38503	NR_037457	100500839		NR_037457	ENSG00000263763	MIR3686	-	microRNA 3686	ncRNA	0.720899	0.314243	-0.369395	1.83093	3.15009	2.56394	3.59956	0.00145041	0.0020052
chr21-345	chr21	40049419	40049599	+	7.98	0.638	intron (NR_073202, intron 30 of 32)	intron (NR_073202, intron 30 of 32)	162922	NR_039917	100616148		NR_039917	ENSG00000263973	MIR4760	-	microRNA 4760	ncRNA	-0.322028	0.895748	0.90551	3.49932	2.68074	3.07325	3.59868	0.000157663	0.00032037
chr12-2094	chr12	58491353	58491533	+	7.75	0.683	Intergenic	Intergenic	-100259	NR_126341	100506869	Hs.290456	NR_126341	ENSG00000258231	LOC100506869	-	uncharacterized LOC100506869	ncRNA	-0.322028	0.895748	0.90551	3.49932	2.68074	3.07325	3.59868	0.000157663	0.00032037
chr4-365	chr4	102780530	102780710	+	13.6	0.698	intron (NR_125932, intron 4 of 4)	intron (NR_125932, intron 4 of 4)	3583	NR_125932	102723704	Hs.638374	NR_125932		LOC102723704	-	uncharacterized LOC102723704	ncRNA	0.529504	1.06544	1.71918	3.86379	3.97374	4.2323	3.59864	8.34e-07	3.97e-06
chr18-2025	chr18	73446607	73446787	+	5.4	0.781	Intergenic	Intergenic	121756	NR_038340	100505817	Hs.197042	NR_038340	ENSG00000261780	LINC02582	-	long intergenic non-protein coding RNA 2582	ncRNA	1.0554	-0.411354	-0.404917	3.08981	2.00471	2.31188	3.59719	0.00190432	0.00251633
chr7-1457	chr7	36661556	36661736	+	12	0.67	intron (NM_001177507, intron 2 of 19)	(CCT)n|Simple_repeat|Simple_repeat	-61526	NR_046764	100874264	Hs.690994	NR_046764	ENSG00000230539	AOAH-IT1	-	AOAH intronic transcript 1	ncRNA	0.478116	1.02051	1.38979	3.81283	3.19211	4.10465	3.59674	5.27e-06	1.88e-05
chr17-331	chr17	74210952	74211132	+	22.5	0.635	TTS (NM_000999)	TTS (NM_000999)	2279	NR_026914	85001	Hs.706954	NM_032915	ENSG00000246731	MGC16275	-	uncharacterized protein MGC16275	ncRNA	1.68465	2.0234	1.16937	5.09001	4.43951	4.69197	3.59535	4.9e-10	6.11e-09
chr12-2353	chr12	47458345	47458525	+	6.81	0.745	Intergenic	Intergenic	43427	NR_149087	111082992	Hs.380659	NR_149087		LINC02156	-	long intergenic non-protein coding RNA 2156	ncRNA	0.33177	0.407627	0.900095	3.66814	2.21057	3.06584	3.59417	0.00017776	0.000354049
chr6-1346	chr6	27684418	27684598	+	10.6	0.631	Intergenic	Intergenic	-9527	NR_038293	100507173	Hs.635987	NR_038292	ENSG00000281706	LINC01012	-	long intergenic non-protein coding RNA 1012	ncRNA	1.50561	0.456509	-0.195884	2.8387	3.38932	3.86014	3.59354	4.02e-05	0.000102474
chr3-2623	chr3	118688682	118688862	+	9.63	0.598	intron (NR_135547, intron 1 of 3)	MLT1I|LTR|ERVL-MaLR	47004	NR_135573	101926968	Hs.518185	NR_135573		LOC101926968	-	uncharacterized LOC101926968	ncRNA	0.886893	0.502445	0.982567	3.38205	3.13233	3.78139	3.59351	2.58e-05	7.08e-05
chr21-319	chr21	35368399	35368579	+	7.04	0.673	Intergenic	Intergenic	212275	NR_073512	100506403	Hs.536609	NR_073512	ENSG00000159216	LOC100506403	-	uncharacterized LOC100506403	ncRNA	0.311526	0.387975	0.885426	1.97662	3.95755	2.89897	3.59266	0.000193481	0.000380567
chr2-1555	chr2	101200774	101200954	+	9.86	0.63	Intergenic	MER57D|LTR|ERV1	49204	NR_135594	100506286	Hs.679790	NR_135594	ENSG00000272902	TBC1D8-AS1	-	TBC1 domain family member 8 antisense RNA 1	ncRNA	0.863821	0.474466	0.959303	3.90409	2.30383	3.66328	3.5926	3.32e-05	8.74e-05
chr17-186	chr17	57441115	57441295	+	31	0.626	intron (NM_001322250, intron 6 of 13)	MamSINE1|SINE|tRNA-RTE	82392	NR_110808	101927557	Hs.639984	NR_110808	ENSG00000266100	LOC101927557	-	uncharacterized LOC101927557	ncRNA	1.45754	2.06757	2.46369	5.29453	5.2076	5.26237	3.59069	2.35e-13	7.12e-12
chr4-1810	chr4	130712093	130712273	+	5.87	0.614	Intergenic	Intergenic	335822	NR_147186	105377420		NR_147186		LINC02479	-	long intergenic non-protein coding RNA 2479	ncRNA	-0.402718	0.812055	0.342373	2.6085	2.04505	2.90517	3.58993	0.00152838	0.00209566
chr8-2029	chr8	9188117	9188297	+	7.04	0.685	promoter-TSS (NR_125431)	promoter-TSS (NR_125431)	-792	NR_125431	101929128		NR_125431	ENSG00000248538	LOC101929128	-	uncharacterized LOC101929128	ncRNA	0.82446	0.428795	0.437652	3.29706	2.68557	3.22433	3.5899	0.000163001	0.000329664
chr20-8	chr20	23156211	23156391	+	75.6	0.665	Intergenic	Intergenic	-23665	NR_034149	200261	Hs.352228	NM_182535	ENSG00000233746	LINC00656	-	long intergenic non-protein coding RNA 656	ncRNA	3.35641	2.82245	3.29699	6.63986	6.8146	6.50159	3.58983	2.12e-35	1.38e-32
chr8-1681	chr8	126121193	126121373	+	10.1	0.71	Intergenic	THE1C|LTR|ERVL-MaLR	-170086	NR_038446	100130231	Hs.729642	NR_038446	ENSG00000245164	LINC00861	-	long intergenic non-protein coding RNA 861	ncRNA	1.23173	0.483695	0.492859	3.57205	2.76477	3.77171	3.58969	3.15e-05	8.37e-05
chr7-810	chr7	116259952	116260132	+	17.8	0.691	Intergenic	Intergenic	26622	NR_130923	102724434	Hs.667624	NR_130921	ENSG00000237870	LOC102724434	-	uncharacterized LOC102724434	ncRNA	1.03113	1.47047	1.76707	3.93529	4.78513	4.51857	3.58949	2.49e-08	1.9e-07
chr1-18	chr1	159882019	159882199	+	55.2	0.747	intron (NM_012337, intron 7 of 11)	intron (NM_012337, intron 7 of 11)	17970	NR_130464	100422852		NR_130464	ENSG00000266458	MIR4259	-	microRNA 4259	ncRNA	2.39248	2.80188	3.06577	5.79247	6.22175	6.35437	3.58919	3.65e-24	7.42e-22
chr9-1025	chr9	42397421	42397601	+	11	0.678	Intergenic	AluSq2|SINE|Alu	171838	NR_126050	103908605	Hs.721139	NR_126050		LOC103908605	-	uncharacterized LOC103908605	ncRNA	1.56805	0.547099	0.556488	3.1963	3.91431	4.01484	3.58909	6.54e-06	2.26e-05
chr7-3345	chr7	10802641	10802821	+	6.1	0.683	Intergenic	Intergenic	-22787	NR_147499	79150	Hs.571301	NM_024304	ENSG00000283117	MGC4859	-	uncharacterized LOC79150	ncRNA	0.29051	0.360683	0.368882	2.91829	2.53976	2.36971	3.58904	0.00126532	0.00179583
chr6-1004	chr6	125193307	125193487	+	12.7	0.75	intron (NR_149043, intron 1 of 3)	intron (NR_149043, intron 1 of 3)	4420	NR_149043	100126584	Hs.640031	NR_149043		LOC100126584	-	uncharacterized LOC100126584	ncRNA	0.933621	1.37941	0.568298	4.11268	3.19312	3.82934	3.58898	5.48e-06	1.95e-05
chr1-2231	chr1	178610843	178611023	+	9.16	0.714	Intergenic	LTR8|LTR|ERV1	-66816	NR_039622	100616328		NR_039622	ENSG00000266417	MIR4424	-	microRNA 4424	ncRNA	0.416967	1.33139	0.505074	3.91945	3.13167	3.3007	3.58886	2.81e-05	7.6e-05
chr5-588	chr5	6159113	6159293	+	17.1	0.651	Intergenic	Intergenic	178089	NR_028351	401172	Hs.376760	NM_001001702	ENSG00000250490	LINC02145	-	long intergenic non-protein coding RNA 2145	ncRNA	2.09399	1.11025	0.675782	4.35698	4.65818	4.29197	3.58855	3.2e-08	2.36e-07
chr6-890	chr6	34671931	34672111	+	12.4	0.718	intron (NM_022758, intron 1 of 3)	intron (NM_022758, intron 1 of 3)	-24133	NR_134625	101929243	Hs.643498	NR_134625	ENSG00000272288	LOC101929243	-	uncharacterized LOC101929243	ncRNA	0.960504	1.69616	0.601809	3.24773	4.70536	3.87029	3.58847	1.48e-06	6.43e-06
chr18-632	chr18	10387119	10387299	+	13.6	0.591	Intergenic	Intergenic	27161	NR_110775	101927350	Hs.572523	NR_110775	ENSG00000260913	LINC01254	-	long intergenic non-protein coding RNA 1254	ncRNA	1.32399	1.06219	1.07256	3.25392	4.45605	4.15019	3.58836	1.11e-06	5.04e-06
chr14-3968	chr14	90646095	90646275	+	5.87	0.75	intron (NR_110134, intron 2 of 4)	LTR86B2|LTR|ERVL	3556	NR_110134	101928909	Hs.662545	NR_110134	ENSG00000259163	LOC101928909	-	uncharacterized LOC101928909	ncRNA	0.265964	0.336292	0.344507	1.85125	3.1647	2.57753	3.58825	0.00134234	0.00188589
chr4-949	chr4	131584700	131584880	+	9.16	0.667	Intergenic	LTR18A|LTR|ERVL	-180048	NR_125884	101927305	Hs.507924	NR_125883		SNHG27	-	small nucleolar RNA host gene 27	ncRNA	0.425061	0.974737	0.984807	3.39186	4.05633	2.98707	3.58665	2.82e-05	7.62e-05
chr1-2874	chr1	9671417	9671597	+	7.98	0.639	TTS (NR_126366)	TTS (NR_126366)	16067	NR_126368	101929074	Hs.661762	NR_126366	ENSG00000231789	PIK3CD-AS2	-	PIK3CD antisense RNA 2	ncRNA	-0.324651	0.411288	1.27307	3.05764	3.0343	3.22165	3.58623	0.000170306	0.000342199
chr5-211	chr5	1936554	1936734	+	27.5	0.629	Intergenic	L1ME2z|LINE|L1	49313	NR_109912	101929081	Hs.519180	NR_109912	ENSG00000249326	CTD-2194D22.4	-	uncharacterized LOC101929081	ncRNA	1.94713	2.43611	1.20805	5.47276	4.48128	5.20221	3.58394	5.43e-12	1.14e-10
chr3-4756	chr3	128343699	128343879	+	5.4	0.587	intron (NM_021937, intron 5 of 6)	intron (NM_021937, intron 5 of 6)	-119805	NR_037890	285224	Hs.683815	NR_037890	ENSG00000242049	DNAJB8-AS1	-	DNAJB8 antisense RNA 1	ncRNA	0.73923	0.33755	-0.338219	2.28263	2.86799	2.56723	3.58379	0.00148084	0.00204031
chr8-2221	chr8	116099070	116099250	+	7.75	0.75	intron (NR_046215, intron 7 of 13)	AluJr|SINE|Alu	225899	NR_046215	100859921	Hs.552281	NR_046215	ENSG00000249917	LINC00536	-	long intergenic non-protein coding RNA 536	ncRNA	0.353262	0.429138	0.917677	3.29779	2.6863	3.225	3.58313	0.000164969	0.000333026
chr6-1903	chr6	148869769	148869949	+	7.75	0.755	intron (NM_005715, intron 1 of 7)	intron (NM_005715, intron 1 of 7)	94825	NR_038408	100128176	Hs.557541	NR_038408		UST-AS1	-	UST antisense RNA 1	ncRNA	0.353262	0.429138	0.917677	3.29779	2.6863	3.225	3.58313	0.000164969	0.000333026
chr3-4544	chr3	83011585	83011765	+	6.34	0.707	Intergenic	Intergenic	1025533	NR_147146	105377180	Hs.531803	NR_147146	ENSG00000239440	LINC02008	-	long intergenic non-protein coding RNA 2008	ncRNA	0.248958	0.796702	-0.360805	1.81225	2.48244	3.03469	3.58304	0.00178408	0.00238176
chr1-2823	chr1	239816170	239816350	+	7.75	0.691	intron (NM_000740, intron 3 of 4)	intron (NM_000740, intron 3 of 4)	83612	NR_046582	100873984	Hs.199475	NR_046582	ENSG00000234601	CHRM3-AS1	-	CHRM3 antisense RNA 1	ncRNA	0.34492	0.901292	0.429716	2.43684	3.3261	3.35959	3.58228	0.000174075	0.000348217
chr9-1973	chr9	16705187	16705367	+	7.75	0.607	intron (NM_001317940, intron 2 of 5)	intron (NM_001317940, intron 2 of 5)	-21537	NR_151723	111216284	Hs.609218	NR_151723	ENSG00000234779	BNC2-AS1	-	BNC2 antisense RNA 1	ncRNA	0.344954	0.420886	0.911065	2.43692	3.32618	3.35966	3.58157	0.000174296	0.000348539
chr12-2208	chr12	65536934	65537114	+	7.75	0.609	intron (NR_120431, intron 2 of 3)	intron (NR_120431, intron 2 of 3)	20287	NR_135033	105369187	Hs.738044	NR_135033	ENSG00000250748	LOC105369187	-	uncharacterized LOC105369187	ncRNA	0.355496	0.432	0.921298	3.31162	3.34297	2.72397	3.57961	0.00015778	0.000320512
chr17-1953	chr17	20654161	20654341	+	7.98	0.75	Intergenic	Intergenic	-21000	NR_146887	105371582	Hs.579165	NR_146887	ENSG00000227685	LINC02088	-	long intergenic non-protein coding RNA 2088	ncRNA	0.824086	0.428498	0.437341	2.78122	3.03787	3.35768	3.57816	0.000177034	0.000352876
chr3-2315	chr3	29694903	29695083	+	10.3	0.8	intron (NM_001003792, intron 4 of 13)	intron (NM_001003792, intron 4 of 13)	239163	NR_046556	100873977	Hs.581453	NR_046556	ENSG00000235593	RBMS3-AS1	-	RBMS3 antisense RNA 1	ncRNA	0.406804	1.32312	0.494539	2.85833	3.40721	3.87202	3.57815	3.35e-05	8.82e-05
chr12-527	chr12	58067607	58067787	+	19	0.62	Intergenic	ERVL-E-int|LTR|ERVL	-20195	NR_135022	105369785	Hs.539353	NR_135022	ENSG00000257541	LINC02403	-	long intergenic non-protein coding RNA 2403	ncRNA	1.02702	1.75187	1.47765	3.75223	4.52593	4.7604	3.57791	4e-08	2.86e-07
chr17-145	chr17	69733788	69733968	+	34.5	0.763	intron (NR_109972, intron 3 of 4)	intron (NR_109972, intron 3 of 4)	139891	NR_109971	101928122	Hs.579342	NR_109971	ENSG00000227517	LINC01483	-	long intergenic non-protein coding RNA 1483	ncRNA	2.18029	1.85011	2.47732	5.57065	5.48489	5.27996	3.5779	6.25e-15	2.71e-13
chr7-245	chr7	79528491	79528671	+	33.1	0.721	Intergenic	LTR52|LTR|ERVL	74621	NR_038344	100505881	Hs.31474	NR_038343	ENSG00000234456	MAGI2-AS3	-	MAGI2 antisense RNA 3	ncRNA	2.17173	1.83916	2.28912	5.55672	4.78353	5.47098	3.57767	9.48e-14	3.08e-12
chr3-1949	chr3	117622572	117622752	+	12	0.628	Intergenic	Intergenic	68263	NR_146652	105374057	Hs.518179	NR_146652	ENSG00000241213	LINC02024	-	long intergenic non-protein coding RNA 2024	ncRNA	1.29274	1.02632	0.574849	3.44218	4.10647	3.72843	3.57759	5.5e-06	1.96e-05
chr18-251	chr18	8425508	8425688	+	24.4	0.613	Intergenic	Intergenic	-58564	NR_024419	100192426	Hs.666655	NR_024419	ENSG00000266149	LOC100192426	-	uncharacterized LOC100192426	ncRNA	1.69822	1.51756	2.04823	5.02573	4.45647	5.03874	3.57752	9.85e-11	1.47e-09
chr15-757	chr15	32870460	32870640	+	11	0.61	intron (NM_001277313, intron 16 of 20)	intron (NM_001277313, intron 16 of 20)	-151685	NR_109767	100131315	Hs.610545	NR_109767	ENSG00000259721	LOC100131315	-	uncharacterized LOC100131315	ncRNA	0.490325	1.38858	1.04132	3.82328	3.93061	3.61724	3.57638	5.01e-06	1.81e-05
chr3-407	chr3	171961003	171961183	+	23.2	0.663	Intergenic	Intergenic	-60353	NR_046852	100874219	Hs.730556	NR_046852	ENSG00000234717	TMEM212-AS1	-	TMEM212 antisense RNA 1	ncRNA	1.93667	1.52072	1.81288	4.85473	4.85503	4.93851	3.57546	7.4e-11	1.15e-09
chr12-1631	chr12	127273744	127273924	+	10.1	0.671	TTS (NR_146537)	TTS (NR_146537)	10449	NR_146537	105370065		NR_146537		LINC02376	-	long intergenic non-protein coding RNA 2376	ncRNA	0.890058	0.50624	0.985872	3.15226	3.6625	3.5652	3.5742	2.76e-05	7.5e-05
chr5-1570	chr5	106455157	106455337	+	8.69	0.657	Intergenic	Intergenic	555767	NR_104671	102467213	Hs.570923	NR_104671	ENSG00000251027	LINC01950	-	long intergenic non-protein coding RNA 1950	ncRNA	0.889695	0.505734	0.985711	3.76845	3.66615	2.98525	3.57372	2.96e-05	7.96e-05
chr3-4887	chr3	64187174	64187354	+	5.63	0.571	promoter-TSS (NR_046702)	promoter-TSS (NR_046702)	-280	NR_046702	100874243	Hs.670840	NR_046702	ENSG00000226017	PRICKLE2-AS3	-	PRICKLE2 antisense RNA 3	ncRNA	0.289518	0.359401	0.367566	2.30008	2.88386	2.58088	3.57309	0.0013743	0.00192179
chr12-3232	chr12	10541021	10541201	+	5.87	0.667	Intergenic	L1PA16|LINE|L1	-12268	NR_146456	101060038		NR_146455		LINC02446	-	long intergenic non-protein coding RNA 2446	ncRNA	0.289518	0.359401	0.367566	2.30008	2.88386	2.58088	3.57309	0.0013743	0.00192179
chr3-502	chr3	133943921	133944101	+	21.4	0.674	intron (NM_005630, intron 10 of 13)	(GCCT)n|Simple_repeat|Simple_repeat	-14199	NR_161373	80111	Hs.287691	NM_025041	ENSG00000174640	C3orf36	-	chromosome 3 open reading frame 36	ncRNA	1.91521	0.713688	2.02864	5.08434	4.43269	4.62287	3.5726	9.29e-10	1.07e-08
chr7-1796	chr7	46565432	46565612	+	10.1	0.618	Intergenic	Intergenic	131600	NR_134575	730338	Hs.640207	NR_134575	ENSG00000233539	LOC730338	-	uncharacterized LOC730338	ncRNA	-0.251209	0.94667	1.3234	3.56632	2.75564	3.76736	3.57165	3.66e-05	9.49e-05
chr1-1960	chr1	59143184	59143364	+	9.86	0.688	intron (NR_027120, intron 1 of 2)	intron (NR_027120, intron 1 of 2)	3533	NR_027120	729467	Hs.662291	NR_027120	ENSG00000224609	HSD52	-	uncharacterized LOC729467	ncRNA	0.417393	1.33122	0.505358	3.75915	3.12952	3.43552	3.57087	3.03e-05	8.1e-05
chr11-1202	chr11	106424195	106424375	+	9.63	0.73	Intergenic	Intergenic	172878	NR_120551	101928535	Hs.409078	NR_120551	ENSG00000254811	LOC101928535	-	uncharacterized LOC101928535	ncRNA	0.417393	1.33122	0.505358	3.75915	3.12952	3.43552	3.57087	3.03e-05	8.1e-05
chr4-630	chr4	67451587	67451767	+	11	0.74	Intergenic	Tigger3b|DNA|TcMar-Tigger	-29677	NR_110747	101927237	Hs.435644	NR_110747	ENSG00000250075	LOC101927237	-	uncharacterized LOC101927237	ncRNA	1.2908	0.562895	1.03432	4.11467	3.47934	3.61085	3.57071	6.02e-06	2.11e-05
chr3-993	chr3	118544555	118544735	+	16.4	0.664	intron (NR_135547, intron 3 of 3)	MLT2F|LTR|ERVL	-97123	NR_135573	101926968	Hs.518185	NR_135573		LOC101926968	-	uncharacterized LOC101926968	ncRNA	1.35082	1.09339	1.45543	3.89242	3.80045	4.66649	3.57048	2.71e-07	1.5e-06
chr13-85	chr13	112873092	112873272	+	30.3	0.66	intron (NM_032189, intron 26 of 28)	intron (NM_032189, intron 26 of 28)	95456	NR_034002	100289410	Hs.667436	NR_034002		MCF2L-AS1	-	MCF2L antisense RNA 1	ncRNA	1.45543	2.44985	2.07799	5.54927	5.10973	5.02436	3.57012	5.51e-13	1.51e-11
chr7-568	chr7	54831890	54832070	+	24.9	0.667	Intergenic	MER44B|DNA|TcMar-Tigger	72667	NR_110040	100996654	Hs.127991	NR_110040		LOC100996654	-	uncharacterized LOC100996654	ncRNA	1.94435	2.04693	1.54208	5.33572	4.61646	4.94941	3.56853	2.07e-11	3.69e-10
chr18-576	chr18	14944053	14944233	+	14.3	0.602	Intergenic	Intergenic	-2124	NR_104164	400644	Hs.514732	NR_104164	ENSG00000266554	LINC01443	-	long intergenic non-protein coding RNA 1443	ncRNA	0.49048	0.572066	1.93689	3.22656	3.74075	4.55937	3.56827	2.7e-06	1.08e-05
chr15-1226	chr15	61749247	61749427	+	7.28	0.587	Intergenic	Intergenic	19419	NR_146448	100506530	Hs.42265	NR_146448	ENSG00000259284	LINC02349	-	long intergenic non-protein coding RNA 2349	ncRNA	0.821239	0.425399	0.434209	3.05341	2.67632	3.35105	3.56748	0.000195815	0.000384683
chr17-1924	chr17	2227387	2227567	+	7.75	0.629	intron (NM_001256827, intron 3 of 11)	L1ME1|LINE|L1	-5201	NR_110888	101927839	Hs.665648	NR_110888	ENSG00000225084	LOC101927839	-	uncharacterized LOC101927839	ncRNA	0.821239	0.425399	0.434209	3.05341	2.67632	3.35105	3.56748	0.000195815	0.000384683
chr6-559	chr6	40962339	40962519	+	17.6	0.698	intron (NR_110873, intron 1 of 5)	intron (NR_110873, intron 1 of 5)	60851	NR_110873	101929555	Hs.552555	NR_110873		LOC101929555	-	uncharacterized LOC101929555	ncRNA	1.65912	1.47221	1.13519	4.68981	4.22681	4.29452	3.5669	3.08e-08	2.28e-07
chr13-220	chr13	108971936	108972116	+	21.1	0.646	intron (NM_015011, intron 20 of 34)	AluJb|SINE|Alu	195277	NR_047700	100885782	Hs.655942	NR_047700	ENSG00000236242	MYO16-AS1	-	MYO16 antisense RNA 1	ncRNA	1.0644	2.02259	1.79515	5.08778	4.43738	4.62609	3.56571	7.99e-10	9.38e-09
chr18-495	chr18	48728555	48728735	+	15.5	0.699	intron (NM_014772, intron 7 of 11)	MLT1F|LTR|ERVL-MaLR	58045	NR_039897	100616366		NR_039897	ENSG00000266276	MIR4743	-	microRNA 4743	ncRNA	1.01079	1.73714	1.11121	4.05896	4.35343	4.2666	3.56551	1.79e-07	1.05e-06
chr2-382	chr2	112624506	112624686	+	19.5	0.621	Intergenic	Intergenic	19584	NR_033871	400999	Hs.585221	NR_033871		FLJ42351	-	uncharacterized LOC400999	ncRNA	1.67253	1.48765	1.49889	4.11749	5.02683	4.54172	3.56549	5.24e-09	4.92e-08
chr13-1211	chr13	41138053	41138233	+	7.51	0.619	intron (NR_120423, intron 1 of 3)	MER21A|LTR|ERVL	5215	NR_120423	101929140	Hs.663088	NR_120423	ENSG00000278390	LOC101929140	-	uncharacterized LOC101929140	ncRNA	0.827693	0.43235	0.441245	3.07027	3.33609	2.91129	3.56406	0.000175865	0.00035085
chr18-530	chr18	532156	532336	+	14.6	0.722	Intergenic	Intergenic	-16952	NR_136505	105376854		NR_136505	ENSG00000264265	LINC01925	-	long intergenic non-protein coding RNA 1925	ncRNA	1.35779	1.10158	1.46285	4.55865	4.1959	3.90875	3.56381	1.97e-07	1.14e-06
chr11-1308	chr11	129637575	129637755	+	9.63	0.689	Intergenic	MIRb|SINE|MIR	-20396	NR_120582	101929557	Hs.385785	NR_120582	ENSG00000281097	LINC01395	-	long intergenic non-protein coding RNA 1395	ncRNA	0.404007	1.32118	0.491739	3.90849	2.76536	3.42784	3.56197	3.66e-05	9.47e-05
chr5-3493	chr5	72879922	72880102	+	4.7	0.59	intron (NM_001364293, intron 9 of 24)	AluSz|SINE|Alu	1421	NR_039968	100616152		NR_039968	ENSG00000263593	MIR4804	-	microRNA 4804	ncRNA	0.238544	-0.38373	0.805224	2.62227	3.15712	1.7687	3.56194	0.00163464	0.00221873
chr10-531	chr10	97889012	97889192	+	13.9	0.663	intron (NM_001206528, intron 11 of 14)	intron (NM_001206528, intron 11 of 14)	-13205	NR_162124	113839520		NR_162124		MIR3085	-	microRNA 3085	ncRNA	1.60841	1.06068	0.615707	3.68299	4.30837	3.96833	3.56075	1.31e-06	5.79e-06
chr12-1874	chr12	65004395	65004575	+	9.39	0.603	Intergenic	Intergenic	-12194	NR_146276	109729131	Hs.577553	NR_146276	ENSG00000248995	LINC02231	-	long intergenic non-protein coding RNA 2231	ncRNA	0.419434	0.498415	1.34398	3.38493	3.86813	3.15113	3.55882	3.29e-05	8.67e-05
chr1-4117	chr1	112062120	112062300	+	5.16	0.509	Intergenic	Intergenic	71674	NR_145438	643355	Hs.279714	NR_145438	ENSG00000231437	LINC01750	-	long intergenic non-protein coding RNA 1750	ncRNA	0.296107	0.365415	0.373514	2.63082	2.52719	2.57378	3.55837	0.00150242	0.00206531
chr1-2166	chr1	190679157	190679337	+	8.92	0.764	intron (NR_033922, intron 1 of 4)	AluJo|SINE|Alu	54357	NR_033922	440704		NR_033922	ENSG00000231175	LINC01720	-	long intergenic non-protein coding RNA 1720	ncRNA	0.886539	0.972125	0.511229	3.58203	3.13074	3.5599	3.55804	3.14e-05	8.36e-05
chr1-2144	chr1	178609084	178609264	+	8.69	0.763	Intergenic	Intergenic	66378	NR_033186	400798	Hs.668085	NM_207467	ENSG00000213057	C1orf220	-	chromosome 1 open reading frame 220 (putative)	ncRNA	0.886577	0.502092	0.982172	3.58208	3.13079	3.55994	3.55748	3.15e-05	8.36e-05
chr11-1282	chr11	106399192	106399372	+	9.63	0.754	Intergenic	Intergenic	147875	NR_120551	101928535	Hs.409078	NR_120551	ENSG00000254811	LOC101928535	-	uncharacterized LOC101928535	ncRNA	0.886577	0.502092	0.982172	3.58208	3.13079	3.55994	3.55748	3.15e-05	8.36e-05
chr3-2721	chr3	5330472	5330652	+	9.86	0.623	Intergenic	Intergenic	-80307	NR_039953	100616334		NR_039953	ENSG00000265180	MIR4790	-	microRNA 4790	ncRNA	0.863282	-0.181398	1.32535	2.85085	3.64187	3.66349	3.55536	4.01e-05	0.000102169
chr5-2842	chr5	137235360	137235540	+	5.63	0.541	intron (NM_004598, intron 3 of 10)	intron (NM_004598, intron 3 of 10)	107253	NR_134246	105379192	Hs.124611	NR_134246		LOC105379192	-	uncharacterized LOC105379192	ncRNA	-0.411706	0.800046	0.331868	2.24596	2.02039	3.025	3.55513	0.00200298	0.00263025
chr18-944	chr18	76373400	76373580	+	9.16	0.739	intron (NM_014643, intron 4 of 6)	intron (NM_014643, intron 4 of 6)	-118162	NR_136504	101927989	Hs.665186	NR_136504	ENSG00000265778	LOC101927989	-	uncharacterized LOC101927989	ncRNA	-0.253462	0.945352	1.3224	3.90281	2.75546	3.4223	3.55504	4.1e-05	0.000104103
chr15-12	chr15	53072151	53072331	+	54	0.68	Intergenic	Intergenic	-44124	NR_147181	105370822	Hs.527821	NR_147181	ENSG00000259237	LINC02490	-	long intergenic non-protein coding RNA 2490	ncRNA	2.54977	2.65937	3.06609	5.89329	6.22087	6.2176	3.55479	7.82e-24	1.51e-21
chr14-416	chr14	102527634	102527814	+	19.3	0.565	Intergenic	(GGGCA)n|Simple_repeat|Simple_repeat	-11920	NR_036192	100422954		NR_036192	ENSG00000266015	MIR4309	-	microRNA 4309	ncRNA	1.39048	2.01041	1.15168	4.71939	4.8124	4.23747	3.55467	5.78e-09	5.35e-08
chr1-4358	chr1	57861053	57861233	+	5.4	0.667	intron (NR_104362, intron 1 of 1)	intron (NR_104362, intron 1 of 1)	562	NR_104363	101926890	Hs.662207	NR_104362	ENSG00000226759	DAB1-AS1	-	DAB1 antisense RNA 1	ncRNA	0.730451	-0.350154	0.338469	2.86753	2.03195	2.54112	3.55249	0.00191685	0.00253047
chr20-198	chr20	31545585	31545765	+	15.3	0.638	intron (NM_178580, intron 4 of 12)	intron (NM_178580, intron 4 of 12)	27588	NR_046853	100874042	Hs.373741	NR_046853	ENSG00000230613	HM13-AS1	-	HM13 antisense RNA 1	ncRNA	1.00099	1.09052	1.74	4.3178	3.562	4.47569	3.55148	3.03e-07	1.65e-06
chr1-3005	chr1	116506187	116506367	+	7.51	0.761	Intergenic	MSTC|LTR|ERVL-MaLR	-27451	NR_125972	101929023	Hs.668091	NR_125972	ENSG00000233154	LINC01762	-	long intergenic non-protein coding RNA 1762	ncRNA	0.316562	0.877098	0.400935	3.81395	2.19341	2.69155	3.5503	0.000255523	0.000478687
chr10-972	chr10	21366139	21366319	+	9.16	0.689	intron (NR_155751, intron 3 of 4)	AluJo|SINE|Alu	6721	NR_155751	105376444	Hs.638243	NR_155751		LINC02643	-	long intergenic non-protein coding RNA 2643	ncRNA	1.51399	0.46906	-0.179665	3.36425	3.64028	3.28522	3.54986	4.37e-05	0.00010971
chr2-1034	chr2	20593220	20593400	+	15.3	0.661	promoter-TSS (NR_046836)	promoter-TSS (NR_046836)	-762	NR_046836	100874343	Hs.591546	NR_046836	ENSG00000231948	HS1BP3-IT1	-	HS1BP3 intronic transcript 1	ncRNA	1.3457	1.08745	1.45047	4.83258	3.5631	3.8989	3.54782	3.93e-07	2.07e-06
chr6-1912	chr6	113447206	113447386	+	7.75	0.667	Intergenic	Intergenic	-13849	NR_149098	105377957	Hs.25088	NR_149098	ENSG00000232316	LINC02518	-	long intergenic non-protein coding RNA 2518	ncRNA	0.339747	0.415004	0.904795	2.42274	3.02183	3.46773	3.54761	0.000233057	0.000443622
chr5-315	chr5	14783912	14784092	+	23.7	0.559	intron (NM_054027, intron 1 of 11)	intron (NM_054027, intron 1 of 11)	42010	NR_039780	100616271		NR_039780	ENSG00000264792	MIR4637	-	microRNA 4637	ncRNA	1.6984	1.79849	1.8102	5.1797	4.45567	4.82458	3.5474	1.61e-10	2.27e-09
chr16-893	chr16	87528197	87528377	+	11.3	0.663	Intergenic	L1MB5|LINE|L1	34100	NR_110943	101928737	Hs.579009	NR_110943	ENSG00000260750	LOC101928737	-	uncharacterized LOC101928737	ncRNA	1.29143	0.563687	1.03503	3.64109	4.10439	3.48747	3.5468	7.09e-06	2.42e-05
chr2-1746	chr2	74917812	74917992	+	9.63	0.646	intron (NR_125792, intron 1 of 4)	L2a|LINE|L2	8771	NR_125792	102724515	Hs.708649	NR_125792	ENSG00000204792	LINC01291	-	long intergenic non-protein coding RNA 1291	ncRNA	0.887836	0.503554	0.983611	3.76295	3.42058	3.15064	3.54667	3.42e-05	8.96e-05
chr17-209	chr17	41548034	41548214	+	29.8	0.644	Intergenic	Intergenic	6371	NR_038442	147093	Hs.680576	NR_038442	ENSG00000226629	LINC00974	-	long intergenic non-protein coding RNA 974	ncRNA	2.34339	2.06539	1.56532	5.42425	5.10709	5.07269	3.54654	7.83e-13	2.07e-11
chr14-1748	chr14	69827678	69827858	+	7.98	0.673	Intergenic	MLT2A1|LTR|ERVL	16008	NR_149012	100506358		NR_149012		LOC100506358	-	uncharacterized LOC100506358	ncRNA	0.340268	0.41622	0.907304	2.43423	3.56593	3.07104	3.5462	0.000210588	0.000408167
chr12-2221	chr12	23209949	23210129	+	7.51	0.654	Intergenic	Intergenic	34403	NR_120471	101928441	Hs.129111	NR_120471	ENSG00000256321	LOC101928441	-	uncharacterized LOC101928441	ncRNA	0.817947	0.421176	0.430005	3.49056	2.67641	2.89734	3.54387	0.00022062	0.000424553
chr7-2093	chr7	138239338	138239518	+	8.92	0.721	Intergenic	LTR8B|LTR|ERV1	115670	NR_039678	100616226		NR_039678	ENSG00000284028	MIR4468	-	microRNA 4468	ncRNA	0.403639	1.32036	0.491206	3.74738	2.76257	3.54969	3.54366	4.03e-05	0.000102664
chr7-1382	chr7	67137542	67137722	+	12.2	0.717	intron (NR_134540, intron 12 of 14)	intron (NR_134540, intron 12 of 14)	-23235	NR_039794	100616331		NR_039794	ENSG00000264494	MIR4650-2	-	microRNA 4650-2	ncRNA	1.3259	0.610575	1.42959	4.01959	4.31175	3.65168	3.54357	1.44e-06	6.28e-06
chr11-1054	chr11	115153284	115153464	+	10.8	0.679	Intergenic	L2c|LINE|L2	-180203	NR_135108	105369509	Hs.736064	NR_135108		LOC105369509	-	uncharacterized LOC105369509	ncRNA	0.930548	1.0176	1.02778	2.92392	4.09673	3.92439	3.54199	8.34e-06	2.78e-05
chr14-166	chr14	51398998	51399178	+	29.8	0.693	Intergenic	Intergenic	-1953	NR_146549	105370496	Hs.578228	NR_146549	ENSG00000258808	LINC02310	-	long intergenic non-protein coding RNA 2310	ncRNA	1.10986	2.8803	1.55256	5.13786	5.19751	5.25447	3.54078	1.91e-12	4.59e-11
chr18-41	chr18	73235597	73235777	+	45.3	0.674	intron (NR_034133, intron 2 of 5)	intron (NR_034133, intron 2 of 5)	28811	NR_034133	400655	Hs.579378	NR_034133	ENSG00000263711	LOC400655	-	uncharacterized LOC400655	ncRNA	2.20448	2.64709	2.80359	5.96847	5.44189	6.02299	3.5406	2.03e-19	1.87e-17
chr3-683	chr3	197499547	197499727	+	18.5	0.629	Intergenic	MIR|SINE|MIR	10024	NR_145451	100129516	Hs.635286	NR_145451		LINC02012	-	long intergenic non-protein coding RNA 2012	ncRNA	1.3938	1.48989	1.78492	4.38853	4.92285	4.39728	3.53949	6.27e-09	5.77e-08
chr5-1587	chr5	143244048	143244228	+	9.39	0.568	Intergenic	Intergenic	51638	NR_046816	100874372	Hs.666717	NR_046816	ENSG00000230789	ARHGAP26-IT1	-	ARHGAP26 intronic transcript 1	ncRNA	0.88083	0.966452	0.504277	3.91447	3.12732	3.14505	3.53908	3.9e-05	0.0001
chr3-874	chr3	5021855	5022035	+	17.6	0.625	Intergenic	Intergenic	-41984	NR_125915	100507582	Hs.434505	NR_037903	ENSG00000235831	BHLHE40-AS1	-	BHLHE40 antisense RNA 1	ncRNA	1.37963	1.47447	1.48556	4.22866	4.38347	4.51188	3.53766	4.07e-08	2.91e-07
chr10-25	chr10	61028982	61029162	+	37.6	0.582	Intergenic	Intergenic	12797	NR_108052	100507058	Hs.145227	NR_108052	ENSG00000227244	LINC00845	-	long intergenic non-protein coding RNA 845	ncRNA	2.36795	2.29689	2.3093	5.64157	5.57539	5.49534	3.53739	2.98e-16	1.65e-14
chr7-1978	chr7	46486961	46487141	+	9.63	0.676	Intergenic	MER5A|DNA|hAT-Charlie	210071	NR_134575	730338	Hs.640207	NR_134575	ENSG00000233539	LOC730338	-	uncharacterized LOC730338	ncRNA	0.889114	0.974826	0.51432	3.38431	3.66044	3.30212	3.53726	3.48e-05	9.11e-05
chr1-4807	chr1	11559290	11559470	+	5.63	0.735	Intergenic	MamTip2|DNA|hAT-Tip100	-50151	NR_104624	101929181	Hs.568616	NR_104624	ENSG00000235643	LINC01647	-	long intergenic non-protein coding RNA 1647	ncRNA	0.735875	0.337865	-0.333351	2.25672	2.48713	2.72451	3.53678	0.00204294	0.00267658
chr1-1113	chr1	58932911	58933091	+	14.3	0.674	Intergenic	Intergenic	-87475	NR_110626	101926925		NR_110626		LINC01358	-	long intergenic non-protein coding RNA 1358	ncRNA	0.965591	0.598022	1.70923	3.47321	3.95886	4.29626	3.53653	1.92e-06	8.05e-06
chr2-2899	chr2	66270390	66270570	+	6.57	0.811	Intergenic	Intergenic	87848	NR_039938	100616464		NR_039938	ENSG00000264525	MIR4778	-	microRNA 4778	ncRNA	0.334059	0.893136	0.419128	3.4993	3.32662	2.22152	3.53607	0.000238717	0.000452426
chr13-1695	chr13	32905228	32905408	+	5.16	0.707	intron (NR_047020, intron 3 of 4)	MIR3|SINE|MIR	6334	NR_047020	100874167	Hs.406290	NR_047020		LINC00423	-	long intergenic non-protein coding RNA 423	ncRNA	0.735968	-0.33962	0.345917	2.25692	2.48734	2.72472	3.53567	0.00204516	0.00267852
chr12-926	chr12	182712	182892	+	15	0.679	Intergenic	Intergenic	-20843	NR_120475	101929384	Hs.569138	NR_120475	ENSG00000256577	LOC101929384	-	uncharacterized LOC101929384	ncRNA	1.35567	1.44966	1.1096	4.05856	4.62763	3.90676	3.53491	2.78e-07	1.53e-06
chr2-142	chr2	83851175	83851355	+	27.2	0.704	Intergenic	LTR27C|LTR|ERV1	328451	NR_146482	101928031	Hs.547548	NR_146482	ENSG00000232548	LINC01809	-	long intergenic non-protein coding RNA 1809	ncRNA	2.16666	1.83276	2.07971	5.42546	5.20495	4.97074	3.53468	8.92e-13	2.33e-11
chr21-447	chr21	40048133	40048313	+	6.1	0.636	intron (NR_073202, intron 30 of 32)	intron (NR_073202, intron 30 of 32)	164208	NR_039917	100616148		NR_039917	ENSG00000263973	MIR4760	-	microRNA 4760	ncRNA	-0.442874	0.296654	0.783409	2.55185	1.34624	2.99607	3.53349	0.00251485	0.00319212
chr9-1405	chr9	81759821	81760001	+	9.86	0.741	intron (NR_109772, intron 3 of 3)	Charlie29a|DNA|hAT-Charlie	70198	NR_109772	101927502	Hs.528628	NR_109772	ENSG00000233926	LOC101927502	-	uncharacterized LOC101927502	ncRNA	0.382178	1.30441	0.469423	3.89283	2.2875	3.53843	3.53346	5.19e-05	0.000126551
chr3-982	chr3	128416914	128417094	+	17.1	0.661	Intergenic	L2a|LINE|L2	-46590	NR_037890	285224	Hs.683815	NR_037890	ENSG00000242049	DNAJB8-AS1	-	DNAJB8 antisense RNA 1	ncRNA	1.37582	1.1229	1.76692	4.68613	4.22319	4.20948	3.53285	4.9e-08	3.4e-07
chr13-669	chr13	51518947	51519127	+	11.5	0.675	Intergenic	MamRTE1|LINE|RTE-BovB	-33552	NR_039852	100616423		NR_039852	ENSG00000266611	MIR4703	-	microRNA 4703	ncRNA	0.474549	1.37655	1.02774	4.23907	3.47378	3.34512	3.53217	9.06e-06	2.98e-05
chr13-430	chr13	47863531	47863711	+	17.4	0.833	Intergenic	AluY|SINE|Alu	69001	NR_047492	100861549	Hs.660978	NR_047492	ENSG00000260388	LINC00562	-	long intergenic non-protein coding RNA 562	ncRNA	1.36482	0.665529	1.99853	3.92332	4.77282	4.36486	3.53216	6.79e-08	4.52e-07
chr16-1124	chr16	70760823	70761003	+	8.92	0.75	intron (NR_034083, intron 2 of 5)	intron (NR_034083, intron 2 of 5)	5818	NR_034083	100130894	Hs.678899	NR_034083	ENSG00000214353	VAC14-AS1	-	VAC14 antisense RNA 1	ncRNA	0.391499	-0.186189	1.61883	3.36536	3.64146	3.28621	3.53179	4.62e-05	0.000114791
chr10-672	chr10	79018689	79018869	+	11.7	0.682	intron (NR_015429, intron 3 of 7)	intron (NR_015429, intron 3 of 7)	48669	NR_015429	283050	Hs.309176	NR_015429	ENSG00000224596	ZMIZ1-AS1	-	ZMIZ1 antisense RNA 1	ncRNA	0.462536	0.542889	1.67078	4.23405	3.4665	3.33961	3.53158	1.04e-05	3.33e-05
chr16-2234	chr16	73949671	73949851	+	5.16	0.615	Intergenic	OldhAT1|DNA|hAT-Ac	265760	NR_104657	101928035	Hs.39557	NR_104657	ENSG00000261404	LOC101928035	-	uncharacterized LOC101928035	ncRNA	0.259891	0.329482	0.337612	3.12081	2.5082	1.77054	3.53156	0.00186106	0.00246925
chr17-581	chr17	72249602	72249782	+	19.7	0.645	Intergenic	Intergenic	-93119	NR_135222	146795	Hs.651743	NR_135222	ENSG00000264026	LINC02003	-	long intergenic non-protein coding RNA 2003	ncRNA	1.0639	1.78279	2.03362	4.40341	4.70766	4.9153	3.53133	1.39e-09	1.52e-08
chr18-1112	chr18	40867564	40867744	+	9.39	0.545	Intergenic	Intergenic	653023	NR_002838	641516	Hs.116612	NR_002838	ENSG00000267313	KC6	-	keratoconus gene 6	ncRNA	0.868625	0.954089	0.489484	4.04758	2.7622	3.13635	3.53079	4.74e-05	0.000117297
chr2-2355	chr2	88540493	88540673	+	7.75	0.691	intron (NR_110236, intron 2 of 2)	intron (NR_110236, intron 2 of 2)	1863	NR_110236	101928371	Hs.738045	NR_110236	ENSG00000225420	LOC101928371	-	uncharacterized LOC101928371	ncRNA	-0.330888	0.888199	0.897897	3.48378	2.66552	2.89025	3.53058	0.00024576	0.000463712
chr17-392	chr17	77002224	77002404	+	22.8	0.655	Intergenic	Intergenic	-33115	NR_136416	105371899	Hs.634683	NR_136416	ENSG00000267568	LOC105371899	-	uncharacterized LOC105371899	ncRNA	1.41288	2.41858	1.17946	5.02323	4.96035	4.57182	3.52973	2.69e-10	3.58e-09
chr4-1593	chr4	128606233	128606413	+	7.28	0.78	Intergenic	Intergenic	178307	NR_125882	100507487	Hs.549644	NR_125882	ENSG00000251432	LINC02615	-	long intergenic non-protein coding RNA 2615	ncRNA	-0.322476	0.894123	0.903839	2.77258	3.31789	3.06537	3.52927	0.000231076	0.000440824
chr2-3772	chr2	172464495	172464675	+	4.93	0.649	intron (NR_157573, intron 1 of 1)	intron (NR_157573, intron 1 of 1)	1437	NR_157573	101929947	Hs.710861	NR_157573		ITGA6-AS1	-	ITGA6 antisense RNA 1	ncRNA	0.267522	0.337437	0.345606	2.28585	3.15599	2.09518	3.52851	0.00174267	0.00234051
chr12-803	chr12	78293039	78293219	+	16.4	0.653	Intergenic	MER1A|DNA|hAT-Charlie	66617	NR_135021	105369860	Hs.156898	NR_135021	ENSG00000258220	LINC02424	-	long intergenic non-protein coding RNA 2424	ncRNA	0.969377	1.41415	1.42506	4.62724	2.46998	4.45857	3.52808	9.05e-07	4.25e-06
chr17-1524	chr17	8359879	8360059	+	9.39	0.632	non-coding (NR_024447, exon 1 of 1)	non-coding (NR_024447, exon 1 of 1)	572	NR_024447	100128288	Hs.549913	NR_024447		LOC100128288	-	uncharacterized LOC100128288	ncRNA	0.879141	0.493043	0.974765	2.86396	3.85936	3.43269	3.52755	4.14e-05	0.000104981
chr11-2429	chr11	27171521	27171701	+	5.63	0.692	intron (NR_125767, intron 2 of 4)	intron (NR_125767, intron 2 of 4)	47157	NR_125768	103695435	Hs.196133	NR_125766	ENSG00000254560	BBOX1-AS1	-	BBOX1 antisense RNA 1	ncRNA	0.247461	0.315253	0.323176	3.0738	1.37266	2.52124	3.5261	0.00225584	0.00290682
chr6-1380	chr6	81996451	81996631	+	9.39	0.672	intron (NR_149135, intron 3 of 3)	L2|LINE|L2	-58120	NR_149134	102724168	Hs.485841	NR_149134		LINC02542	-	long intergenic non-protein coding RNA 2542	ncRNA	1.22934	0.481237	0.490365	3.12851	3.11099	3.76472	3.52585	4.74e-05	0.000117283
chr2-4213	chr2	220280121	220280301	+	4.7	0.58	Intergenic	Intergenic	-373646	NR_036228	100422959		NR_036228	ENSG00000266518	MIR4268	-	microRNA 4268	ncRNA	1.05517	-0.401984	-0.395636	2.8448	2.45903	2.04416	3.52365	0.00258204	0.00326523
chr14-86	chr14	31884927	31885107	+	45.8	0.616	Intergenic	THE1D|LTR|ERVL-MaLR	-59836	NR_146544	105370439		NR_146544	ENSG00000258474	LINC02313	-	long intergenic non-protein coding RNA 2313	ncRNA	2.54257	2.49334	2.80794	5.97556	5.99551	5.79734	3.52313	1.5e-20	1.69e-18
chr5-2358	chr5	18507258	18507438	+	6.81	0.8	Intergenic	Tigger3|DNA|TcMar-Tigger	700074	NR_134286	646241	Hs.407197	NR_134286		LINC02223	-	long intergenic non-protein coding RNA 2223	ncRNA	-0.367174	1.23864	0.386717	3.65675	3.01177	2.198	3.52162	0.000313073	0.000565376
chr12-1145	chr12	25950813	25950993	+	12.4	0.67	Intergenic	LTR8B|LTR|ERV1	6682	NR_038227	100506451	Hs.560092	NR_038227		RASSF8-AS1	-	RASSF8 antisense RNA 1	ncRNA	0.972391	1.70393	0.615969	4.01423	4.14626	3.76172	3.5205	1.77e-06	7.53e-06
chr2-1072	chr2	230691078	230691258	+	13.4	0.612	non-coding (NR_040038, exon 4 of 4)	non-coding (NR_040038, exon 4 of 4)	9361	NR_040038	151475	Hs.528154	NR_040038	ENSG00000226125	LINC01907	-	long intergenic non-protein coding RNA 1907	ncRNA	0.970428	1.70175	0.613442	4.00911	3.75692	4.0536	3.52	1.84e-06	7.77e-06
chr2-1003	chr2	27720188	27720368	+	12.7	0.653	intron (NR_160725, intron 2 of 2)	intron (NR_160725, intron 2 of 2)	4155	NR_160725	105374378		NR_160725		LOC105374378	-	uncharacterized LOC105374378	ncRNA	1.31577	1.40827	0.606156	4.50496	3.51682	3.64102	3.51924	2.4e-06	9.75e-06
chr2-917	chr2	36277288	36277468	+	13.9	0.733	Intergenic	MLT2B4|LTR|ERVL	78192	NR_037631	100288911	Hs.432924	NR_037631		CRIM1-DT	-	CRIM1 divergent transcript	ncRNA	0.970118	1.05819	1.4235	3.47298	3.75348	4.36686	3.51667	2.24e-06	9.18e-06
chr2-1994	chr2	81650136	81650316	+	9.63	0.643	Intergenic	LTR10F|LTR|ERV1	-183280	NR_110161	100507201	Hs.98589	NR_110161	ENSG00000235519	LINC01815	-	long intergenic non-protein coding RNA 1815	ncRNA	1.22359	0.47369	0.482794	3.35662	2.75025	3.75922	3.51653	5.35e-05	0.00012971
chr2-3528	chr2	5546286	5546466	+	6.1	0.732	Intergenic	Intergenic	144742	NR_110580	102723818	Hs.128107	NR_110580		LINC01248	-	long intergenic non-protein coding RNA 1248	ncRNA	-0.39367	0.813185	0.346799	2.2598	2.49047	2.72779	3.51616	0.00208871	0.00272813
chr8-533	chr8	96425068	96425248	+	19	0.664	Intergenic	MSTD|LTR|ERVL-MaLR	-37720	NR_125828	102724804	Hs.571415	NR_125828	ENSG00000253105	LOC102724804	-	uncharacterized LOC102724804	ncRNA	1.38638	1.76619	1.49327	3.77356	4.79996	4.78057	3.51601	1.54e-08	1.26e-07
chr2-2011	chr2	34550043	34550223	+	8.69	0.662	Intergenic	Intergenic	-127424	NR_126404	104355288	Hs.624529	NR_126404	ENSG00000228262	LINC01320	-	long intergenic non-protein coding RNA 1320	ncRNA	0.410312	0.488807	1.33582	3.75118	3.12078	3.29155	3.51431	4.52e-05	0.000112768
chr5-3260	chr5	93017998	93018178	+	5.16	0.852	Intergenic	Intergenic	553255	NR_109825	441094	Hs.457407	NR_015369	ENSG00000237187	NR2F1-AS1	-	NR2F1 antisense RNA 1	ncRNA	0.259104	-0.355334	0.816886	2.60906	2.85413	2.08087	3.51356	0.00201162	0.00264026
chr15-329	chr15	98003654	98003834	+	18.5	0.628	intron (NR_146565, intron 1 of 1)	L2b|LINE|L2	706	NR_146563	105371008		NR_146563		LINC02251	-	long intergenic non-protein coding RNA 2251	ncRNA	1.39366	1.4896	1.78453	4.71553	4.68821	4.2346	3.51202	9.53e-09	8.3e-08
chr1-2249	chr1	47555447	47555627	+	8.92	0.621	Intergenic	Intergenic	-118220	NR_126355	102724077	Hs.159718	NR_126355		LINC01389	-	long intergenic non-protein coding RNA 1389	ncRNA	0.870923	0.956256	0.492341	3.90359	2.76193	3.28692	3.51182	4.98e-05	0.000122353
chr8-800	chr8	32331642	32331822	+	16.2	0.717	intron (NM_013962, intron 1 of 4)	intron (NM_013962, intron 1 of 4)	-109014	NR_047475	100874286	Hs.147060	NR_047475	ENSG00000254049	NRG1-IT3	-	NRG1 intronic transcript 3	ncRNA	1.36878	1.46352	1.4746	3.54699	4.77049	4.50601	3.51119	9.42e-08	6.02e-07
chr11-488	chr11	67312780	67312960	+	16.2	0.642	TTS (NM_017857)	TTS (NM_017857)	-4969	NR_024469	100130987	Hs.664585	NR_024469		LOC100130987	-	uncharacterized LOC100130987	ncRNA	1.88921	1.11327	1.12389	4.68228	4.52201	3.82008	3.51057	9.62e-08	6.14e-07
chr2-1888	chr2	46855620	46855800	+	9.63	0.63	intron (NR_024452, intron 1 of 2)	intron (NR_024452, intron 1 of 2)	27846	NR_024452	100134259	Hs.114449	NR_024452	ENSG00000239332	LINC01119	-	long intergenic non-protein coding RNA 1119	ncRNA	0.885447	0.970907	0.509944	3.37743	3.41332	3.43256	3.51055	4.19e-05	0.000106063
chr8-1626	chr8	48570646	48570826	+	8.92	0.672	intron (NR_105002, intron 2 of 3)	intron (NR_105002, intron 2 of 3)	19169	NR_105002	101929268	Hs.683934	NR_105002	ENSG00000253608	LOC101929268	-	uncharacterized LOC101929268	ncRNA	0.885447	0.970907	0.509944	3.37743	3.41332	3.43256	3.51055	4.19e-05	0.000106063
chr17-2979	chr17	15516211	15516391	+	5.4	0.595	intron (NM_145301, intron 5 of 5)	intron (NM_145301, intron 5 of 5)	-45465	NR_146601	94145	Hs.697356	NR_146601		CDRT3	-	CMT1A duplicated region transcript 3	ncRNA	0.26513	0.8053	-0.337996	2.57729	2.01836	2.70923	3.51022	0.00238387	0.00304809
chr7-2106	chr7	41189942	41190122	+	9.16	0.661	Intergenic	MER45B|DNA|hAT-Tip100	88428	NR_110832	101928773	Hs.382363	NR_110832	ENSG00000224017	LINC01449	-	long intergenic non-protein coding RNA 1449	ncRNA	0.885485	0.500823	0.980939	3.37748	3.41337	3.43261	3.50999	4.2e-05	0.000106194
chr18-1152	chr18	51531628	51531808	+	9.39	0.741	intron (NR_040074, intron 1 of 2)	intron (NR_040074, intron 1 of 2)	139676	NR_040075	100287225	Hs.448920	NR_040074	ENSG00000227115	LINC01630	-	long intergenic non-protein coding RNA 1630	ncRNA	0.885485	0.500823	0.980939	3.37748	3.41337	3.43261	3.50999	4.2e-05	0.000106194
chr3-1782	chr3	150725629	150725809	+	12.2	0.699	Intergenic	LTR86B1|LTR|ERVL	13266	NR_121657	101928105		NR_121657		LOC101928105	-	uncharacterized LOC101928105	ncRNA	1.60474	0.600664	1.06646	4.01172	4.3035	3.51981	3.50875	2.33e-06	9.5e-06
chr18-617	chr18	56148450	56148630	+	13.1	0.649	intron (NR_148972, intron 3 of 8)	MLT1H2|LTR|ERVL-MaLR	-11004	NR_040026	100505474	Hs.662191	NR_040025	ENSG00000267712	LINC01539	-	long intergenic non-protein coding RNA 1539	ncRNA	0.520266	1.70048	1.06745	3.67476	3.95988	4.13863	3.50829	2.12e-06	8.76e-06
chr6-2951	chr6	73032644	73032824	+	5.87	0.605	intron (NM_001160132, intron 2 of 13)	intron (NM_001160132, intron 2 of 13)	-64981	NR_036244	100423005		NR_036244	ENSG00000266180	MIR4282	-	microRNA 4282	ncRNA	0.237416	0.30514	0.313055	1.18404	2.80839	2.86468	3.50808	0.0024966	0.00317246
chr1-2941	chr1	210882885	210883065	+	7.75	0.581	intron (NM_002238, intron 7 of 10)	intron (NM_002238, intron 7 of 10)	250399	NR_046784	100874296	Hs.737764	NR_046784		KCNH1-IT1	-	KCNH1 intronic transcript 1	ncRNA	0.806406	-0.264335	0.898424	2.75718	3.01251	3.20046	3.50782	0.000293784	0.000536862
chr20-10	chr20	22390336	22390516	+	55.9	0.642	Intergenic	Intergenic	30217	NR_027089	284788	Hs.651993	NR_027089	ENSG00000204684	LOC284788	-	uncharacterized LOC284788	ncRNA	3.25477	2.80596	2.51882	6.49397	5.76703	6.26941	3.50705	5.02e-25	1.18e-22
chr18-653	chr18	4870304	4870484	+	13.9	0.702	Intergenic	LTR10A|LTR|ERV1	-210788	NR_146900	105371969	Hs.599709	NR_146900		LINC01892	-	long intergenic non-protein coding RNA 1892	ncRNA	1.31371	1.05044	1.06072	3.23413	3.74605	4.43005	3.50592	3.05e-06	1.2e-05
chr11-454	chr11	22510855	22511035	+	16.9	0.675	Intergenic	L2b|LINE|L2	-18926	NR_120583	102723378	Hs.374255	NR_120583	ENSG00000255323	LINC01495	-	long intergenic non-protein coding RNA 1495	ncRNA	2.08203	1.09404	0.655895	3.53067	4.63645	4.56085	3.50545	1.78e-07	1.05e-06
chr8-1415	chr8	79795096	79795276	+	10.6	0.68	intron (NR_125410, intron 3 of 3)	AluJb|SINE|Alu	27044	NR_125410	101927067	Hs.144030	NR_125410	ENSG00000272138	LINC01607	-	long intergenic non-protein coding RNA 1607	ncRNA	0.938572	1.02551	1.03567	3.96828	3.47533	3.60678	3.50432	9.19e-06	3.01e-05
chr8-3234	chr8	79414766	79414946	+	5.63	0.735	Intergenic	THE1B|LTR|ERVL-MaLR	82668	NR_162137	113219456		NR_162137		MIR12123	-	microRNA 12123	ncRNA	0.717014	-0.360339	0.32656	1.79028	2.45293	2.85513	3.50129	0.00274784	0.00343999
chr5-814	chr5	149063210	149063390	+	13.9	0.661	promoter-TSS (NR_030310)	promoter-TSS (NR_030310)	-17	NR_122044	255187	Hs.149321	NR_122044	ENSG00000250072	SH3TC2-DT	-	SH3TC2 divergent transcript	ncRNA	1.3465	1.08839	1.4514	4.19397	4.7416	3.41727	3.49808	6.36e-07	3.13e-06
chr12-2210	chr12	65631683	65631863	+	7.04	0.641	intron (NR_120432, intron 1 of 4)	intron (NR_120432, intron 1 of 4)	10599	NR_120434	100507065	Hs.591038	NR_120431		LOC100507065	-	uncharacterized LOC100507065	ncRNA	0.817683	0.422012	0.430745	3.03914	2.66248	3.20131	3.49764	0.000298865	0.000544131
chr20-507	chr20	11117851	11118031	+	11	0.646	Intergenic	Intergenic	91397	NR_146878	728434	Hs.570365	NR_146878	ENSG00000125899	C20orf187	-	chromosome 20 open reading frame 187 (putative)	ncRNA	0.925144	1.37119	0.558005	4.10074	3.18017	3.59849	3.49732	1.17e-05	3.66e-05
chr1-983	chr1	9473152	9473332	+	15.5	0.648	Intergenic	Intergenic	-44246	NR_104622	100506022	Hs.131775	NR_104622	ENSG00000284693	LINC02606	-	long intergenic non-protein coding RNA 2606	ncRNA	1.63305	1.09194	1.10238	4.18462	3.79455	4.32876	3.49664	4.77e-07	2.44e-06
chr20-1810	chr20	54995670	54995850	+	5.16	0.714	Intergenic	Intergenic	-427283	NR_110629	102723578	Hs.446269	NR_110629	ENSG00000235166	LINC01440	-	long intergenic non-protein coding RNA 1440	ncRNA	0.710581	0.308438	-0.370119	3.07194	2.0041	2.04752	3.49551	0.0026769	0.0033642
chr6-895	chr6	22980599	22980779	+	13.9	0.753	Intergenic	L1PA10|LINE|L1	-262765	NR_134613	105374972	Hs.484889	NR_134613		LOC105374972	-	uncharacterized LOC105374972	ncRNA	1.31853	0.600793	1.42153	3.67052	3.75083	4.21532	3.49519	2.52e-06	1.02e-05
chr16-1463	chr16	83105764	83105944	+	7.51	0.68	intron (NM_001220489, intron 3 of 12)	intron (NM_001220489, intron 3 of 12)	-115556	NR_110937	101928417	Hs.569538	NR_110937	ENSG00000260832	LOC101928417	-	uncharacterized LOC101928417	ncRNA	-0.325621	0.889783	0.899424	2.75885	3.0143	3.20205	3.49474	0.000300919	0.000547021
[truncated: 19,233 more rows]

## Sheet: S5.
Supplementary Table S5: The differential peak analysis of the ATAC-Seq of patient 2
[truncated: 9,469 more rows]

## Sheet: S6.
Supplementary S6: ATAC-Seq differential OCRs GO:BP patient 1
[truncated: 493 more rows]

## Sheet: S7.
Supplementary S7: ATAC-Seq differential OCRs GO:BP patient 2
[truncated: 448 more rows]

[truncated: 11 more sheets: S8., S9., S10., S11., S12., S13., S14., S15., S16., S17., S18.]
